# Supplementary material for: A Novel Purine and Uric Metabolism Signature Predicting the Prognosis of Hepatocellular Carcinoma
Source: Front Genet. 2022 Jul 12;13:942267. doi: 10.3389/fgene.2022.942267 (PMC9315342; doi:10.3389/fgene.2022.942267)
Supplement: Supplementary file 1 [file Table1.XLSX]

## Sheet: Table1
Clinical information of 50 patients with HCC
Age	Gender	Stage	TNM	Survival State (1=dead,0=alive)	Survival Time (Years)	Uric Acid (mM)
48	Male	3	ⅢB	0	0.513333	591
56	Male	4	ⅣA	1	0.256667	514
52	Male	4	ⅢB	1	0.286667	491.9
52	Female	3	ⅣB	0	0.27	458
61	Male	3	ⅢB	1	0.35	437
51	Female	3	ⅣB	0	0.213333	423
52	Male	3	ⅢA	0	0.39	386
42	Male	3	ⅢB	1	0.506667	382
62	Male	3	ⅢB	0	0.17	371
51	Male	4	ⅣB	1	0.266667	362
46	Male	3	ⅢB	0	0.213333	361
45	Male	3	ⅣA	1	0.28	357
27	Male	2	ⅢA	0	0.353333	357
48	Male	3	ⅢB	1	0.396667	353
40	Male	3	ⅣA	0	0.423333	337
43	Female	3	ⅢB	1	0.42	337
54	Male	3	ⅢB	0	0.316667	327.8
49	Male	3	ⅣA	0	0.383333	326
71	Male	3	ⅢA	1	0.88	314
47	Female	2	Ⅱ	0	0.263333	310
44	Male	3	ⅢB	0	0.323333	297.2
39	Female	2	ⅣB	1	0.186667	294
62	Male	3	ⅢB	1	0.476667	286
72	Male	3	ⅢB	1	0.61	281.3
44	Male	2	ⅠB	0	0.213333	273
82	Male	2	Ⅱ	0	0.753333	268
58	Male	3	ⅢB	1	0.49	267
36	Male	2	Ⅱ	0	0.646667	249
66	Female	3	Ⅱ	0	0.64	243
66	Male	3	Ⅱ	0	0.583333	241
47	Female	2	ⅢA	0	0.616667	236
65	Male	2	ⅢA	0	0.556667	234
59	Male	2	ⅢB	0	0.353333	228
52	Male	3	ⅢA	0	0.42	227
62	Male	2	ⅢA	0	0.503333	220
30	Male	1	ⅢB	0	0.45	210
51	Female	2	Ⅱ	0	0.646667	201
53	Male	2	ⅢB	0	0.353333	198
56	Male	1	ⅢB	0	0.43	193.7
48	Female	2	ⅢB	0	0.55	179
56	Male	2	ⅢB	0	0.706667	178
54	Male	1	Ⅱ	0	0.82	177.9
59	Male	2	ⅢA	1	0.583333	168
46	Male	2	Ⅱ	0	0.546667	164
54	Male	3	ⅢB	1	0.473333	162
72	Male	2	ⅠA	0	1.25	152
58	Female	2	ⅢA	0	0.736667	145
62	Female	2	ⅢA	0	0.686667	143.2
57	Female	2	Ⅱ	0	0.53	107
71	Male	1	ⅠA	0	0.65	103.4

## Sheet: Table2
113 Metabolic Pathway of GSVA Score (TCGA)
id	futime	fustat	ADP-Ribosylation	Alanine, Aspartate and Glutamate Metabolism	Aldosterone Biosynthesis	alpha-Linoleic Acid Metabolism	Amino Sugar and Nucleotide Sugar Metabolism	Arachidonic Acid Metabolism	Arginine and Proline Metabolism	Arginine Biosynthesis	Ascorbate and Aldrate Metabolism	Beta-Alanine Metabolism	Biosynthesis of Unsaturated Fatty Acids	Biotin Metabolism	Butanoate Metabolism	Caffiene Metabolism	Cardiolipin Biosynthesis	Cardiolipin Metabolism	Cholesterol Biosynthesis	Citric Acid Cycle	Cortisol Biosynthesis	Cyclooxygenase Arachidonic Acid Metabolism	Cysteine and Methionine Metabolism	D-Glutamine and D-Glutamate Metabolism	Dopamine Biosynthesis	Drug Metabolism by Cytochrome P450	Drug Metabolism by other enzymes	Epinephrine Biosynthesis	Estradiol Biosynthesis	Ether Lipid Metabolism	Fatty Acid Biosynthesis	Fatty Acid Degradation	Fatty Acid Elongation	Folate biosynthesis	Folate One Carbon Metabolism	Fructose and Mannose Metabolism	Galactose Metabolism	Gluconeogenesis	Glutathione Metabolism	Glycerolipid Metabolism	Glycerophospholipid Metabolism	Glycine, Serine and Threonine Metabolism	Glycogen Biosynthesis	Glycogen Degradation	Glycolysis	Glycosaminoglycan Biosynthesis	Glycosaminoglycan Degradation	Glycosphingolipid Biosynthesis	Glycosphosphatidylinositol
TCGA-2Y-A9H6	357	0	-0.166274	0.546236	0.876403	0.524131	0.0599298	0.409091	0.418405	0.692318	0.732754	0.514424	0.435057	0.871068	0.616232	0.812028	-0.64016	-0.296295	0.416485	0.432672	0.880089	-0.573127	0.261359	0.770086	0.745402	0.63724	0.301543	0.746838	0.788948	0.234472	0.566882	0.652063	0.267022	0.539776	0.438039	0.0761227	-0.00754017	0.212481	0.240338	0.369079	0.122592	0.695442	-0.294392	-0.167557	0.0575932	0.0234871	0.228146	0.142097	-0.232066
TCGA-DD-AAVZ	1900	0	0.142925	0.604968	0.734614	0.403351	0.112771	0.312717	0.396751	0.809404	0.84849	0.575453	0.585044	0.690841	0.562679	0.745647	-0.401682	-0.281725	0.727347	0.604658	0.754944	-0.788744	0.472201	0.952404	0.822257	0.529914	0.53732	0.777754	0.677777	0.158067	0.579289	0.664309	0.410555	0.725224	0.493913	0.0312306	-0.118049	0.277594	0.200809	0.337783	0.135629	0.716119	-0.15705	-0.176062	0.184649	-0.300926	0.243406	-0.389824	-0.108787
TCGA-DD-AAE7	644	0	0.0348218	0.531006	0.761456	0.506523	0.146915	0.448756	0.37015	0.643595	0.851296	0.603663	0.644543	0.674155	0.680407	0.807173	-0.574679	-0.328842	0.527978	0.371587	0.77108	-0.454113	0.350635	0.910063	0.723288	0.690721	0.369918	0.764423	0.669183	0.19536	0.398363	0.753372	0.239414	0.749359	0.538281	-0.0274199	0.0879907	0.351311	0.385908	0.399209	0.0461236	0.786201	-0.0956309	-0.192264	0.216952	0.038627	0.000539059	0.0140269	-0.314496
TCGA-DD-A4NL	1711	0	-0.0676089	0.556997	0.844066	0.583612	0.158489	0.455465	0.416725	0.732053	0.82338	0.640927	0.654682	0.668235	0.666062	0.873282	-0.183869	-0.0972961	0.78994	0.527669	0.790433	-0.371133	0.32533	0.950755	0.762953	0.664186	0.369272	0.801558	0.631015	0.280171	0.640202	0.74326	0.530148	0.805685	0.486611	0.15904	0.252626	0.466122	0.323752	0.448893	0.19458	0.755069	-0.0882707	-0.0391011	0.367103	-0.0238603	0.250188	0.152439	-0.319018
TCGA-BC-4072	1490	1	0.137597	0.45276	0.295249	0.388308	0.304347	0.156057	0.353207	0.652475	0.436858	0.347693	0.621687	0.784952	0.521757	0.557606	0.0756284	0.0451725	0.578336	0.645547	0.38456	-0.566907	0.450287	0.725245	0.495013	0.334676	0.507337	0.157758	0.523434	0.170493	0.465364	0.552555	0.426887	0.517049	0.400669	0.339931	0.270704	0.300219	0.354428	0.352794	0.248643	0.558137	-0.167075	0.118326	0.201264	-0.160903	0.233847	-0.253806	0.0476773
TCGA-BC-A3KG	680	0	0.163036	0.152442	-0.0283036	-0.0290123	0.299461	-0.309712	0.19376	0.378154	0.680527	0.355328	0.587341	0.741187	0.6354	0.62357	-0.187501	-0.486144	0.732203	0.507874	0.170537	-0.837457	0.410019	0.617213	0.339791	0.277354	0.415749	0.200115	0.192351	-0.311121	0.463221	0.670725	0.561211	0.659104	0.467438	0.219223	0.0757457	0.195139	0.136418	0.344103	-0.16528	0.569531	0.487989	0.28535	0.192717	-0.478317	-0.274749	-0.371654	0.148592
TCGA-DD-AADQ	436	0	-0.023715	0.478387	0.852394	0.238582	0.32614	0.177311	0.433872	0.657958	0.728534	0.588051	0.499058	0.442437	0.62074	0.748396	0.379226	0.250298	0.497112	0.611781	0.873342	-0.787098	0.451909	0.695106	0.829584	0.524016	0.499417	0.710273	0.701933	0.147111	0.526269	0.6884	0.484317	0.825432	0.425782	0.0695695	0.0542769	0.342361	0.177601	0.121809	0.0707776	0.743724	-0.112425	-0.138777	0.151299	-0.204697	0.261891	0.0611707	-0.0839056
TCGA-ZS-A9CD	1386	1	-0.133084	0.583747	0.772152	0.518701	0.362798	0.425572	0.505344	0.823782	0.697674	0.688793	0.670222	0.65607	0.655927	0.82235	-0.12465	-0.106714	0.736676	0.587925	0.785159	-0.515872	0.464595	0.869066	0.819882	0.651438	0.548281	0.739468	0.721309	0.114	0.657753	0.720626	0.497324	0.767556	0.615387	0.189411	0.164253	0.436496	0.46602	0.434453	0.199197	0.75934	-0.0946486	-0.171835	0.277282	-0.0200697	0.31143	0.230178	-0.0523827
TCGA-CC-5263	129	1	-0.135171	0.21712	-0.152382	-0.11628	0.417329	-0.136329	0.0738357	0.325175	0.222296	0.264173	0.546031	0.138572	0.564414	0.285824	-0.558527	-0.627291	0.589782	0.322267	-0.147316	-0.347398	0.364037	-0.115279	0.235983	0.185033	0.384244	0.238887	-0.222749	-0.10114	0.475194	0.440317	0.418202	-0.12226	0.297097	0.419909	0.302275	0.328029	0.0549103	0.279289	-0.0204814	0.530143	0.283452	0.127103	0.340758	-0.0552599	0.0128565	-0.0369568	0.425089
TCGA-ED-A5KG	854	0	0.423624	0.26674	0.471599	0.0417116	-0.207563	0.245123	0.0391645	0.27184	0.496597	0.216719	0.168727	-0.015519	0.251941	0.742415	-0.445238	-0.633269	0.434594	-0.131222	0.506707	-0.18127	0.103873	0.848537	-0.00392753	0.393818	0.330491	-0.045177	0.364772	0.234436	0.0931237	0.320541	-0.288388	0.326324	0.268902	-0.214945	-0.237622	-0.0310292	-0.106372	0.211986	0.0168653	0.379054	-0.283613	-0.34633	-0.0659603	-0.0697635	-0.182421	-0.15295	-0.0636752
TCGA-CC-A7IL	278	1	0.079152	0.518172	0.662551	0.145778	0.282166	-0.0892754	0.455277	0.820699	0.827588	0.565691	0.729477	0.792937	0.629423	0.909164	0.188696	-0.284503	0.77987	0.603621	0.699162	-0.750672	0.558678	0.839677	0.643791	0.619974	0.588322	0.609646	0.494781	-0.00467326	0.67226	0.707176	0.520285	0.758662	0.426341	0.237404	0.0617318	0.407514	0.380937	0.285627	0.0141061	0.742961	0.0130208	0.0539732	0.296017	-0.189746	0.416001	-0.067198	0.543364
TCGA-G3-A5SL	621	0	-0.0362736	0.329091	0.810337	0.231659	0.131609	0.0462182	0.503129	0.627525	0.834959	0.605784	0.72408	0.825413	0.69259	0.751671	-0.216641	-0.450372	0.860248	0.658069	0.821827	-0.665302	0.455415	0.281774	0.731013	0.510886	0.561405	0.635105	0.634529	-0.0217158	0.61193	0.749137	0.555126	0.634186	0.555336	0.187674	0.191117	0.360282	0.241563	0.328461	0.0506688	0.732323	0.0676291	-0.051958	0.274364	-0.203775	0.31196	-0.132481	0.270983
TCGA-MI-A75G	698	0	-0.0440257	0.524231	0.738036	0.157533	0.206338	-0.0138072	0.45865	0.714344	0.70453	0.571129	0.683389	0.76623	0.563001	0.861123	0.144298	0.105402	0.721131	0.623526	0.769579	-0.737167	0.496769	0.928087	0.861535	0.599519	0.656443	0.670138	0.630875	-0.182998	0.661338	0.669861	0.56122	0.724483	0.444422	0.132782	-0.00602048	0.326835	0.420127	0.312747	-0.0286062	0.783677	0.123743	0.152632	0.247123	-0.312911	0.485491	0.00864395	0.125809
TCGA-BC-A3KF	8	0	0.028391	0.394696	0.78455	0.266824	0.413674	0.141243	0.512072	0.757187	0.708532	0.57504	0.67156	0.6463	0.594011	0.739392	0.676833	-0.38775	0.816793	0.698489	0.813014	-0.798585	0.549267	0.935358	0.756625	0.619246	0.612538	0.468077	0.554142	-0.0585982	0.566108	0.742409	0.503376	0.742229	0.497904	0.148353	0.134448	0.420782	0.473947	0.42265	0.141189	0.833673	0.29462	0.17938	0.305666	-0.349135	0.472278	-0.0897214	0.271034
TCGA-NI-A8LF	799	0	0.0306343	0.387619	0.832631	0.416065	0.129065	0.268769	0.448798	0.660759	0.745524	0.687805	0.704473	0.685806	0.652739	0.790737	0.546827	-0.166741	0.75134	0.562999	0.807744	-0.638267	0.413383	0.847804	0.837504	0.700061	0.224957	0.739408	0.742373	0.0125074	0.426427	0.715253	0.478357	0.71846	0.438559	-0.0652991	0.0621351	0.393836	0.407873	0.389875	0.089155	0.72848	0.0228269	-0.107713	0.287913	-0.143711	0.355359	0.103511	-0.331516
TCGA-DD-AACW	1424	0	0.349903	0.473326	0.731644	0.202407	0.0964518	0.0393668	0.334097	0.646615	0.763245	0.537097	0.538245	0.615385	0.564197	0.836256	0.509464	-0.375786	0.797407	0.482186	0.740272	-0.794671	0.335824	0.966396	0.900716	0.67158	0.541617	0.731641	0.639728	0.0673375	0.675188	0.657554	0.380193	0.732115	0.421739	-0.101129	-0.0264503	0.265109	0.337254	0.258513	0.0106332	0.713833	-0.0522457	-0.157437	0.152601	-0.193081	0.0405418	-0.37573	0.220311
TCGA-EP-A2KA	627	1	0.14428	0.35432	0.595398	0.266187	0.271757	0.161196	0.257694	0.469859	0.731558	0.569408	0.515603	0.47681	0.628478	0.779911	0.129953	-0.329429	0.648023	0.414429	0.638747	-0.584051	0.395944	0.64559	0.497378	0.353022	0.53082	0.361482	0.579021	0.128668	0.385873	0.603801	0.279356	0.635656	0.479471	0.29204	0.0814746	0.328159	0.174254	0.288142	0.124082	0.655286	0.100818	0.0201246	0.279186	-0.122592	0.514243	0.074589	0.222662
TCGA-DD-AADJ	1066	0	-0.298492	0.503009	0.79789	0.28063	0.000862255	0.368065	0.469148	0.771733	0.797384	0.550708	0.645114	0.774795	0.625419	0.923639	-0.379502	0.0012833	0.763818	0.603222	0.803116	-0.641347	0.299566	0.944767	0.754493	0.609403	0.571919	0.723215	0.683986	0.0650187	0.630716	0.733608	0.504828	0.683405	0.368364	-0.0862441	0.129679	0.395077	0.440052	0.431942	0.0349167	0.732384	-0.109879	-0.264316	0.262659	-0.103779	0.154761	0.201554	-0.0168002
TCGA-DD-A11D	1560	1	0.364776	0.510435	0.748431	0.58704	0.216161	0.480323	0.474135	0.713978	0.879564	0.637336	0.734094	0.702033	0.658377	0.927537	-0.149584	-0.188669	0.633149	0.554746	0.753598	0.175079	0.422069	0.942384	0.701795	0.697408	0.463777	0.723325	0.534775	0.248509	0.459177	0.768619	0.500146	0.742347	0.478764	0.0852188	0.142559	0.514032	0.426528	0.420127	0.109501	0.780403	0.16052	0.173488	0.389913	-0.0477897	0.256713	-0.0883696	-0.353151
TCGA-BC-A10S	1423	1	-0.0298236	0.492538	0.556698	0.201815	0.311735	0.29535	0.434195	0.637266	0.748838	0.56158	0.685388	0.793165	0.499683	0.774363	-0.295486	-0.138414	0.469116	0.595984	0.51377	-0.513689	0.398728	0.826541	0.751197	0.590941	0.534341	0.749495	0.29645	-0.0802321	0.54508	0.741132	0.526662	0.714333	0.590893	0.0730877	0.0588399	0.394998	0.377118	0.476673	0.0649718	0.68567	0.0680231	-0.0626232	0.220228	0.0414176	0.225606	0.11496	-0.123394
TCGA-DD-AADD	1231	0	-0.0284649	0.476747	0.374639	0.173529	0.298274	-0.0132387	0.335651	0.73747	0.780895	0.44842	0.656403	0.509544	0.710872	0.656321	0.178018	-0.427623	0.883643	0.560352	0.484607	-0.785201	0.426407	0.898049	0.80424	0.55933	0.439798	0.657885	0.348719	-0.065547	0.627469	0.723292	0.602727	0.273621	0.548717	-0.0197861	0.000262269	0.355777	0.433114	0.221873	0.0608351	0.720337	-0.000980384	-0.122413	0.256707	-0.0861483	0.415638	-0.158121	0.319971
TCGA-G3-A3CH	780	0	0.101803	0.544022	0.791041	0.437522	0.0311194	0.377187	0.36183	0.636246	0.764302	0.543106	0.732551	0.813615	0.613271	0.905847	-0.33097	0.32253	0.726488	0.483388	0.802675	-0.563897	0.501718	0.873221	0.748988	0.665726	0.610151	0.695854	0.716648	0.114479	0.582563	0.696787	0.58796	0.746822	0.564817	-0.0148686	-0.00806294	0.366176	0.397735	0.37573	0.116063	0.721186	-0.0778199	-0.12875	0.253858	-0.0265278	0.299374	-0.0554228	-0.121517
TCGA-DD-A3A8	11	1	-0.0499926	0.488186	0.745579	0.172553	0.196286	0.0507891	0.464269	0.645939	0.844868	0.703808	0.626576	0.705199	0.771985	0.795704	0.224081	-0.247568	0.750957	0.629656	0.759473	-0.778923	0.367922	0.752962	0.820278	0.661199	0.518064	0.701735	0.656668	-0.0759088	0.366598	0.738563	0.504698	0.718339	0.417587	0.160254	0.108019	0.447168	0.331967	0.324813	0.0478809	0.690961	0.0532529	0.0682563	0.336244	-0.0838728	0.508078	-0.0959503	0.197223
TCGA-MR-A8JO	330	0	-0.384527	0.453794	0.486212	0.431685	0.118604	0.470755	0.596263	0.704693	0.656225	0.503429	0.273677	-0.00686147	0.432737	0.677343	-0.449224	0.480234	-0.391443	0.487089	0.558557	0.0132763	0.428826	0.818989	0.805732	0.587752	0.341324	0.72085	0.60289	0.21977	0.319478	0.491779	0.171967	0.750982	0.499764	0.105994	-0.118832	0.388048	0.257418	0.144155	-0.0593293	0.627875	-0.401717	-0.47669	0.239301	0.0950254	-0.0367438	-0.0545181	-0.377798
TCGA-DD-AACX	170	0	0.168133	0.473867	0.718047	0.431016	0.432561	0.187461	0.431489	0.778069	0.744197	0.472108	0.541559	0.607011	0.557204	0.683937	-0.160914	-0.459967	0.720195	0.555518	0.738514	-0.854547	0.523747	0.584105	0.793701	0.49167	0.540356	0.648995	0.656631	0.108245	0.493665	0.651263	0.452332	0.814487	0.488742	0.308019	0.182668	0.439195	0.28718	0.29412	0.0560463	0.754673	0.199295	0.0242244	0.357731	-0.263794	0.578123	-0.00321492	0.038914
TCGA-DD-A4NG	802	1	0.244243	0.45667	0.521565	0.390419	0.214308	0.166081	0.468657	0.650633	0.743939	0.588433	0.690334	0.73926	0.571127	0.773263	0.0600696	-0.0235397	0.657962	0.526071	0.616212	-0.752261	0.327398	0.636601	0.797519	0.628161	0.567063	0.622547	0.292612	0.109675	0.677471	0.699105	0.463836	0.717604	0.480717	0.181442	-0.0942098	0.402957	0.321044	0.370762	0.172938	0.664971	-0.128398	-0.163054	0.331639	-0.125472	0.410818	0.192631	0.0790079
TCGA-G3-A25T	1553	0	-0.192837	0.352854	0.530073	-0.347457	0.147902	0.0337412	-0.0424773	0.314391	0.11767	0.433492	0.349093	0.539622	0.429203	0.760136	0.2194	0.328784	0.412746	0.662221	0.502307	-0.59422	0.179449	-0.341044	-0.0691753	0.509098	0.507283	0.0934928	0.250024	-0.1278	-0.00696984	0.459625	0.346486	0.644259	0.224268	0.254681	0.272538	0.374496	0.302127	0.0365373	-0.11915	0.572545	-0.192858	-0.0315596	0.222663	0.0231423	0.551327	-0.0645034	0.339202
TCGA-FV-A3R2	194	1	0.0774673	0.49853	0.774441	0.61103	0.224786	0.508725	0.46315	0.71823	0.792542	0.608104	0.638536	0.701053	0.606502	0.891428	-0.246164	-0.361612	0.591753	0.40545	0.799394	0.036177	0.392924	0.868272	0.714378	0.716594	0.457196	0.726579	0.70855	0.244322	0.219646	0.708791	0.308936	0.755159	0.450215	0.0973234	0.153586	0.432683	0.413613	0.256976	0.0972199	0.794978	-0.065505	0.0683938	0.297414	0.0665352	0.385616	-0.0111494	-0.274017
TCGA-CC-A3MA	303	1	-0.238425	0.0609967	0.0124782	-0.103659	-0.0847758	-0.194132	0.0923782	0.331492	0.468835	0.14425	-0.0568768	-0.302598	-0.0694358	0.704043	0.0348602	-0.361724	0.308665	0.209857	0.0119856	-0.414926	0.282422	-0.532779	-0.189016	0.564514	0.411327	-0.161232	-0.0591808	-0.0856468	-0.336703	0.327687	0.0382001	0.380117	0.195402	-0.0163975	-0.0952511	0.138874	0.196005	0.237645	0.198856	0.370574	-0.251433	-0.260925	0.0439401	0.0662355	-0.130235	-0.17593	0.256224
TCGA-DD-A39Z	601	1	-0.0235416	0.279986	0.794342	0.270541	0.196273	0.172529	0.426473	0.556518	0.701473	0.593792	0.646941	0.541883	0.519363	0.295253	0.0233166	0.22325	0.729007	0.512907	0.808391	-0.847804	0.406154	0.628158	0.703913	0.6502	0.529123	0.625316	0.57448	0.142106	0.581263	0.680641	0.536865	0.761316	0.399991	0.0722116	0.113959	0.388878	0.506675	0.233127	0.0587095	0.689753	-0.0152474	-0.0598773	0.289462	-0.12456	0.366471	0.108445	0.304999
TCGA-CC-A7IG	299	1	-0.248504	0.364922	0.565716	0.202238	0.366896	0.28917	0.355724	0.416994	0.615156	0.351629	0.563425	0.542558	0.398737	0.166681	-0.0852659	0.17423	0.635364	0.221244	0.582607	-0.624983	0.273695	0.171398	0.115289	0.424511	0.540579	0.496662	0.464475	0.0262587	0.323311	0.493204	0.499057	0.583809	0.343294	0.343862	0.181798	0.304223	0.368497	0.364865	0.0997786	0.566592	-0.0786493	-0.127658	0.25257	-0.0546403	0.232559	0.071014	0.158514
TCGA-DD-AADI	1085	0	-0.138242	0.25546	0.502737	0.106466	0.0839125	0.33479	0.326204	0.388619	0.74334	0.484398	0.231497	0.60176	0.335451	0.519888	-0.346406	-0.2291	0.324742	0.228829	0.570149	-0.542614	0.199013	0.198137	0.535262	0.647236	0.504054	0.588297	0.454993	0.0411036	0.265424	0.546615	0.171558	0.513202	0.362873	0.0124515	0.0330019	0.206713	0.326889	0.209774	-0.0212951	0.558062	-0.111014	-0.202983	0.0895529	-0.0715046	0.11948	0.0754201	0.118445
TCGA-DD-A1EE	349	1	0.194414	0.558281	0.712274	0.503029	0.152359	0.454546	0.47688	0.7289	0.804931	0.547232	0.617187	0.639824	0.585237	0.899798	-0.581659	-0.509005	0.324525	0.441352	0.72325	-0.208741	0.313069	0.954604	0.796236	0.70306	0.378971	0.757429	0.625186	0.296887	0.254894	0.693223	0.321545	0.682885	0.48546	0.152057	0.214835	0.44033	0.379384	0.372247	0.1495	0.779937	-0.0710896	-0.0171965	0.317059	0.0492199	0.295705	0.0012499	-0.332494
TCGA-BC-A112	153	1	-0.221528	0.305186	0.536593	0.064873	0.252727	0.250107	0.222266	0.268842	0.746246	0.453156	0.446789	0.530257	0.364547	0.551395	-0.781499	-0.458026	0.501303	0.272894	0.600388	-0.568223	0.395915	0.281835	0.452559	0.374097	0.366863	-0.0764233	0.375796	-0.111485	0.243587	0.504384	0.316267	-0.0622667	0.269068	-0.179119	-0.0442769	0.184043	0.254152	0.281182	-0.118094	0.499458	-0.246034	-0.391797	0.134619	-0.230286	0.119687	-0.150017	-0.0811956
TCGA-ZP-A9CY	782	0	0.265712	0.522576	0.762752	0.49754	0.307973	0.412641	0.391217	0.728778	0.838523	0.60328	0.696253	0.69744	0.580981	0.910979	-0.241293	-0.616728	0.636787	0.530494	0.77106	-0.373969	0.420822	0.93273	0.751023	0.703537	0.517199	0.742728	0.687243	0.234614	0.66353	0.742989	0.483726	0.782031	0.566196	0.041562	0.175653	0.3626	0.393879	0.389372	0.115537	0.733596	0.121401	0.140652	0.268172	-0.081414	0.50759	0.0935583	-0.0174453
TCGA-DD-AACY	1450	0	-0.0525149	0.47045	0.584575	0.260353	0.244416	0.229669	0.410014	0.693289	0.868598	0.697331	0.678062	0.36409	0.666651	0.73783	-0.505988	0.102395	0.680331	0.591896	0.642004	-0.619899	0.341008	0.895033	0.731693	0.597377	0.558501	0.606522	0.555323	-0.0469899	0.416442	0.686208	0.581621	0.655384	0.452601	0.0973558	0.091018	0.269783	0.316195	0.362536	0.0163889	0.739727	0.07826	-0.098543	0.16386	-0.0111599	0.343506	-0.0454048	-0.0409558
TCGA-FV-A3I1	247	1	0.128122	0.497263	0.71987	0.514398	0.132774	0.414966	0.327777	0.677742	0.82007	0.573811	0.711102	0.710148	0.63821	0.939329	-0.207349	-0.424855	0.582678	0.400831	0.736928	-0.227776	0.280331	0.947822	0.706767	0.688422	0.367323	0.721277	0.644745	0.230997	0.421193	0.760978	0.456167	0.732824	0.497787	0.0279194	0.145039	0.380952	0.262988	0.359323	0.0615399	0.769599	0.00216229	0.0694389	0.238701	-0.0312615	0.30633	-0.0522323	-0.283
TCGA-DD-A1EA	2415	0	0.190519	0.389542	0.743486	0.420822	0.190759	0.216241	0.469117	0.669297	0.840564	0.644852	0.530977	0.72023	0.625117	0.76196	-0.141453	-0.608922	0.731285	0.549303	0.777725	-0.809607	0.476569	0.675054	0.801611	0.45769	0.35332	0.614795	0.492699	0.175073	0.467486	0.720771	0.329597	0.617797	0.505858	-0.0106212	-0.0817908	0.252347	0.0850527	0.360045	0.0804167	0.662206	0.103243	-0.0644435	0.169807	-0.153616	0.415348	-0.20406	-0.0284539
TCGA-DD-A4NF	942	0	0.138621	0.389227	0.840071	0.0848962	0.134353	-0.113316	0.509841	0.649919	0.846607	0.670863	0.590231	0.714347	0.699016	0.825441	0.233378	-0.581263	0.68044	0.662581	0.843989	-0.652265	0.308839	0.550058	0.714532	0.620117	0.313207	0.751318	0.72722	-0.117099	0.514674	0.738147	0.40074	0.633416	0.472221	-0.0798183	0.0200096	0.266243	0.21086	0.299971	-0.0558462	0.674655	-0.057342	-0.0954725	0.179632	-0.160989	0.20839	-0.10593	0.232046
TCGA-G3-A7M9	56	1	-0.189867	0.292363	0.497954	-0.218037	0.170575	-0.0613488	0.220046	0.464235	0.155976	0.130432	0.277306	0.565296	0.353736	0.378606	-0.0522425	0.459554	0.423193	0.48291	0.565277	-0.688698	0.359899	0.499714	0.507427	0.260126	0.468618	0.590833	0.324922	-0.144087	0.102765	0.394335	0.25827	0.17937	0.294092	0.217927	0.125652	0.252214	0.229035	0.229742	-0.111833	0.470608	0.156149	-0.294206	0.224577	-0.0919833	-0.332371	0.124904	0.08073
TCGA-G3-AAV7	361	0	-0.0455435	0.394059	0.696718	0.0987776	0.427772	0.257038	0.278758	0.396039	0.696093	0.406803	0.468181	0.414737	0.317407	0.1614	0.0394963	-0.035577	0.535687	0.538554	0.730601	-0.62762	0.372907	0.0271642	0.452679	0.450858	0.516304	-0.146222	0.543831	0.0602043	0.426731	0.35555	0.400908	0.618271	0.495751	0.20642	0.19923	0.360601	0.379093	0.291594	0.122662	0.619051	0.18288	-0.216966	0.34026	0.0457028	0.348178	0.336882	0.0695296
TCGA-DD-AADK	1049	0	-0.146394	0.509082	0.651682	0.349636	0.269478	0.405601	0.384325	0.571664	0.712615	0.643006	0.683362	0.758905	0.696835	0.712674	0.206223	0.0986697	0.739275	0.572756	0.690364	-0.729508	0.501579	0.817987	0.555429	0.657557	0.651512	0.568595	0.64724	0.194704	0.683784	0.696421	0.60317	0.489087	0.348874	0.123385	0.199037	0.332966	0.454982	0.44327	0.268111	0.6578	-0.0601356	0.00259723	0.181436	-0.0838505	0.14447	0.210072	0.16037
TCGA-CC-A9FS	211	0	-0.153307	0.548357	0.808737	0.281094	0.0474549	0.165701	0.409626	0.722551	0.76584	0.596872	0.546104	0.686442	0.495208	0.883661	-0.0165111	0.182081	0.452498	0.420944	0.751652	-0.757169	0.459555	0.944278	0.814409	0.597169	0.442862	0.795598	0.659198	-0.0502007	0.502725	0.628624	0.36128	0.708252	0.555185	-0.0886178	0.0098646	0.158883	0.245133	0.28712	0.0193713	0.764458	-0.0650483	-0.070466	0.0184122	-0.11977	0.144643	-0.209254	-0.0674252
TCGA-2Y-A9H2	1731	0	0.0922232	0.400018	0.634309	0.308567	-0.122217	0.316553	0.159925	0.337516	0.473358	0.352207	0.337532	-0.106495	0.232845	0.896986	-0.0272563	0.309203	0.0649429	0.218259	0.677354	-0.459778	0.360208	0.437905	0.498747	0.533616	0.358594	0.405377	0.524731	0.174094	0.268059	0.443728	0.075927	0.302652	0.288457	0.107863	-0.091045	0.251977	0.225391	0.202418	0.219272	0.64323	-0.310073	-0.365901	0.176322	-0.178294	-0.340014	-0.247862	-0.047006
TCGA-G3-AAV5	354	0	0.110316	0.414877	0.802417	0.0718895	0.194269	0.0644616	0.276791	0.644398	0.765103	0.590727	0.529304	0.573593	0.642976	0.618527	0.543442	-0.257393	0.693205	0.592541	0.81014	-0.767998	0.501999	0.370353	0.832347	0.587267	0.556476	0.807188	0.631679	-0.180509	0.581996	0.71155	0.270999	0.658131	0.442109	0.157016	0.100859	0.290835	0.4208	0.188727	0.0013147	0.699536	-0.0150505	-0.0789177	0.135232	-0.195039	0.556574	-0.186169	0.312018
TCGA-DD-A1EH	1495	0	0.113953	0.208842	0.310036	0.0162693	0.0757965	-0.0659383	0.211958	0.401625	0.816937	0.508186	0.672268	0.663128	0.497116	0.732722	-0.299927	-0.659312	0.681561	0.376263	0.375809	-0.681863	0.382971	0.945806	0.106984	0.48706	0.358542	0.361562	0.0479003	-0.167266	0.361083	0.4976	0.465663	0.27047	0.372346	-0.113712	-0.121801	0.118088	0.122053	0.249353	-0.0857964	0.590942	0.140493	-0.0279734	0.0487982	-0.166992	0.203862	-0.203125	0.40092
TCGA-DD-A4NR	9	1	-0.00501881	0.556744	0.371932	0.613169	0.390405	0.430978	0.219289	0.573689	0.721722	0.558121	0.661118	0.692703	0.610564	0.733231	-0.162593	-0.499194	0.733968	0.492259	0.348097	-0.119386	0.530917	0.823181	0.815807	0.527302	0.630068	0.3927	0.367586	0.425662	0.542443	0.640423	0.497937	0.609083	0.587878	0.320646	0.137981	0.351566	0.456927	0.535631	0.374376	0.699486	-0.325638	-0.157302	0.255618	-0.147045	0.149315	0.278588	-0.118488
TCGA-DD-A11B	14	1	0.0452204	0.620078	0.807989	0.564387	0.0935917	0.498313	0.508338	0.76311	0.867839	0.59639	0.68866	0.619845	0.641594	0.899065	-0.440945	-0.40464	0.399715	0.464184	0.813271	-0.0455426	0.35557	0.94605	0.813894	0.745152	0.417983	0.820898	0.589694	0.281906	0.572425	0.760075	0.373748	0.709017	0.563517	0.208194	0.230467	0.481769	0.43582	0.496195	0.152463	0.788627	0.127733	0.00614407	0.400725	0.124649	0.375892	0.0947585	-0.354897
TCGA-DD-AACN	1302	0	0.127624	0.493437	0.757184	0.250998	-0.0418375	0.133794	0.416035	0.57464	0.768185	0.50904	0.500137	0.661694	0.464606	0.63394	-0.143272	-0.52507	0.534913	0.351943	0.777039	-0.538216	0.365007	0.895766	0.589234	0.607166	0.460681	0.630951	0.496558	-0.0114194	0.226457	0.642757	0.161866	0.557096	0.346335	-0.140528	-0.173031	0.151155	0.192138	0.228	-0.0142821	0.6953	-0.126317	-0.231792	0.0429161	-0.0159919	0.0683132	-0.27838	-0.10897
TCGA-CC-A3M9	300	1	-0.121456	-0.256036	0.0578455	-0.34256	0.258798	-0.108195	-0.0734168	-0.432883	0.134099	-0.0586061	0.0913175	0.113277	-0.419328	0.132339	0.546682	-0.208067	-0.411026	0.234211	0.0586069	0.392793	0.184834	-0.836029	-0.296447	-0.42381	0.437717	-0.139594	-0.199373	-0.14154	-0.31589	-0.131724	0.0372084	0.477966	0.0554239	0.262981	0.524392	0.291178	0.087876	-0.070107	-0.121659	0.0109166	0.160949	-0.171966	0.337399	0.352704	0.47766	0.0808843	-0.0872535
TCGA-CC-A7IF	649	1	-0.0812214	0.386566	0.815951	0.385909	0.0157338	0.29994	0.329329	0.720773	0.738363	0.479513	0.624914	0.668846	0.597439	0.85572	0.166385	0.302561	0.679812	0.380823	0.831972	-0.729575	0.438801	0.720596	0.768804	0.540228	0.469366	0.764985	0.718747	0.0613393	0.32033	0.609821	0.524679	0.62688	0.378528	0.0554712	0.0399384	0.323825	0.289343	0.441327	0.0694243	0.707012	-0.205125	-0.129115	0.231019	-0.236766	0.254958	0.000144601	0.161237
TCGA-DD-AADB	1242	0	0.230663	0.262595	0.330752	0.202447	0.145996	0.0968054	0.411094	0.686041	0.739523	0.496398	0.624919	0.579748	0.50765	0.635748	0.556077	-0.413908	0.830804	0.455807	0.407276	-0.715106	0.443961	0.921945	0.454817	0.326087	0.525305	0.313486	0.348102	0.0799177	0.543394	0.577465	0.515714	0.36918	0.455251	0.00433271	-0.0126401	0.306042	0.270597	0.442512	0.132959	0.703621	-0.0567663	-0.230372	0.196767	-0.0999696	0.0216657	-0.135482	-0.0491841
TCGA-CC-5258	129	1	-0.0132473	0.438269	-0.0593338	0.13488	0.277088	0.0683126	0.336628	0.668654	0.632479	0.390486	0.716721	0.708438	0.420853	0.713984	-0.191132	-0.615481	0.788534	0.4789	0.0322078	-0.518766	0.549894	0.965968	0.664561	0.445372	0.562394	0.361213	0.122437	0.124714	0.440117	0.560306	0.498259	0.102987	0.601973	0.106396	0.178539	0.227552	0.463224	0.268043	0.034345	0.684455	0.085581	-0.121517	0.160626	-0.00389589	0.25272	-0.121309	-0.0302224
TCGA-NI-A4U2	1791	1	-0.122272	0.411111	0.691067	0.0742694	0.290233	0.0202452	0.351264	0.732974	0.822697	0.566817	0.650547	0.758966	0.641455	0.793651	0.493417	-0.190089	0.428033	0.70159	0.719671	-0.525873	0.475535	0.715525	0.0567841	0.544298	0.516871	0.449106	0.483748	-0.19393	0.392821	0.697283	0.529557	0.741715	0.559343	-0.189776	-0.035453	0.333209	0.293768	0.354793	0.0477231	0.70633	0.357769	0.373136	0.207411	-0.300438	0.37858	-0.0729222	0.305695
TCGA-BC-A10Z	34	1	-0.213324	0.587538	0.785604	0.383788	0.178285	0.376948	0.500991	0.772263	0.785051	0.668958	0.706487	0.702012	0.68853	0.872121	-0.133977	-0.291236	0.621781	0.473571	0.806418	-0.158042	0.397039	0.939879	0.799003	0.669907	0.582137	0.809399	0.638747	0.190863	0.262351	0.718816	0.417261	0.767938	0.506357	0.150412	0.0407976	0.426689	0.394474	0.272955	0.139096	0.761959	0.0684565	0.0438095	0.309597	-0.141537	-0.0972242	-0.0532062	-0.355308
TCGA-ED-A66X	406	0	-0.141788	0.412081	0.407793	0.313924	0.41097	0.343829	0.415092	0.560755	0.786445	0.43748	0.698694	0.545977	0.468028	0.697312	-0.00801155	-0.122801	0.788389	0.586107	0.477422	-0.60266	0.375303	0.83805	0.556263	0.5964	0.521259	0.303699	0.44778	0.13679	0.542541	0.614342	0.475693	0.334443	0.472559	0.164258	0.122769	0.276945	0.455071	0.37749	0.202962	0.67157	-0.107255	-0.210801	0.223705	0.0385902	0.368679	0.0449424	-0.0675878
TCGA-CC-5261	97	1	-0.0288281	0.397205	0.625776	0.286122	0.0100914	0.32573	0.125869	0.58505	0.695878	0.33782	0.479336	0.594791	0.520356	0.905244	0.0666786	-0.73281	0.621978	-0.00999054	0.630861	-0.628986	0.184897	0.766605	0.0887311	0.304301	0.418721	0.391945	0.33899	0.0846636	0.425242	0.416787	0.0361672	0.197497	0.2632	-0.177622	-0.173783	-0.0179906	-0.104445	0.395956	0.0391108	0.561265	-0.110467	-0.210017	-0.0672244	-0.0438088	-0.242495	0.144819	-0.0853125
TCGA-BC-A69H	444	0	-0.436928	0.379001	0.427954	0.135029	0.412377	0.218709	0.361201	0.474787	0.464926	0.345357	0.616189	0.164516	0.43394	0.19025	0.548173	0.18654	0.720117	0.219769	0.46282	-0.758238	0.246909	0.108048	0.43726	0.585335	0.552253	0.332437	0.356711	0.136304	0.527618	0.50333	0.43142	0.508609	0.475388	0.447228	0.264036	0.431234	0.461435	0.044689	0.0348733	0.566112	-0.115002	-0.153799	0.346245	-0.0530955	0.196534	0.0255082	0.0386974
TCGA-2Y-A9H8	633	1	-0.101855	0.390722	0.609404	0.382043	0.238728	0.158655	0.39336	0.565318	0.792573	0.55202	0.681891	0.679512	0.660529	0.833453	-0.129245	0.177539	0.743293	0.557122	0.666488	-0.759324	0.435618	0.752917	0.665677	0.381776	0.609323	0.549784	0.58605	0.166806	0.485954	0.721273	0.511889	0.59689	0.31661	0.224396	0.065251	0.359302	0.221852	0.334881	0.116235	0.687681	0.093702	0.108322	0.267174	-0.0911609	0.405507	-0.206682	0.246167
TCGA-DD-AAED	763	0	0.0124536	0.351723	0.514706	0.28659	0.0561762	0.241786	0.275813	0.515271	0.610173	0.395745	0.38939	0.534612	0.465158	0.857579	-0.100411	-0.124368	0.654558	-0.182116	0.589145	-0.726983	0.471378	0.609894	0.543032	0.526152	0.583707	0.611035	0.579411	0.117778	0.598521	0.497153	0.155943	0.414371	0.297914	0.0093303	-0.0665694	0.189294	0.269344	0.291001	0.111344	0.61652	0.0521425	-0.0812926	0.181808	-0.176068	-0.123965	-0.0621854	-0.268946
TCGA-ES-A2HS	688	1	-0.205445	0.445827	0.873503	0.291073	0.0663564	0.316936	0.284446	0.595743	0.648408	0.587328	0.636866	0.714695	0.569163	0.779551	-0.204997	0.320351	0.475727	0.329977	0.873556	-0.586612	0.394533	0.79758	0.507326	0.679325	0.563273	0.602418	0.768886	-0.0413396	0.3746	0.644419	0.458039	0.731834	0.417699	-0.056399	0.0614301	0.330114	0.473485	0.403012	0.102553	0.740747	0.0661747	0.00299766	0.158079	-0.142233	0.231372	0.0473797	0.252857
TCGA-DD-A4NP	3308	0	0.160781	0.48539	0.85103	0.254507	0.222158	0.177841	0.552725	0.737347	0.736524	0.642203	0.563132	0.737816	0.625996	0.756644	0.55758	-0.229139	0.60287	0.629347	0.854693	-0.671134	0.230982	0.542659	0.703896	0.663022	0.413046	0.642278	0.719538	0.111973	0.43619	0.721522	0.464711	0.733313	0.502072	0.100345	0.133487	0.417085	0.348104	0.195686	0.105814	0.709465	-0.100347	0.00608144	0.260465	-0.103984	0.429634	0.0798439	0.213255
TCGA-DD-AAD5	1345	0	-0.13722	0.249937	0.732057	0.322825	0.340518	0.429761	0.402562	0.461962	0.641318	0.385071	0.421269	0.404155	0.27374	0.54322	-0.141574	0.668969	0.375437	0.427595	0.679732	0.137828	0.483613	-0.358333	0.176283	0.438351	0.532639	0.421858	0.702188	0.239127	0.462318	0.555405	0.487365	0.65733	0.386374	0.340195	0.209642	0.344984	0.447212	0.300412	0.178597	0.532576	-0.0337445	-0.0321989	0.292409	-0.146481	0.231859	0.0859697	-0.068044
TCGA-DD-A115	2542	1	-0.0771443	0.495452	0.808432	0.297671	0.211545	0.349379	0.275745	0.692879	0.793122	0.584813	0.724904	0.685526	0.568294	0.784791	-0.413603	-0.284389	0.63279	0.298798	0.75388	-0.511489	0.490422	0.751535	0.782806	0.681196	0.49807	0.701063	0.602466	0.00713297	0.324468	0.696215	0.498726	0.736858	0.452249	0.0728083	0.160332	0.376186	0.426881	0.410119	0.066976	0.796124	-0.131386	0.0676084	0.273957	0.0456108	0.351895	-0.0500488	0.0799859
TCGA-5C-A9VG	328	0	-0.407197	0.531916	0.851259	0.172926	0.268911	0.168294	0.537062	0.742951	0.80417	0.520334	0.590848	0.642583	0.564705	0.648522	0.319511	-0.0158848	0.733345	0.684596	0.851311	-0.372158	0.558994	0.986436	0.860512	0.325663	0.527509	0.744	0.82556	-0.0825828	0.563394	0.634066	0.505269	0.656559	0.619916	0.0289195	-0.0732536	0.324646	0.198303	0.243641	-0.0638296	0.732825	-0.0761313	-0.225871	0.14873	-0.0995479	0.0108335	-0.392461	0.0450618
TCGA-RC-A6M4	22	0	0.236014	0.468077	0.733837	0.284527	0.291768	0.0393586	0.386351	0.680835	0.820404	0.609453	0.701819	0.855058	0.659651	0.730005	0.166639	-0.42071	0.831774	0.609436	0.757715	-0.884312	0.505496	0.675252	0.668339	0.666215	0.546364	0.661599	0.673645	-0.0647253	0.39365	0.691931	0.528992	0.768621	0.509195	0.289441	0.227028	0.415139	0.470577	0.29416	0.0360622	0.71846	0.0914049	0.207788	0.305134	-0.214113	0.396715	-0.138622	0.336039
TCGA-DD-AAVS	1823	0	-0.0408094	0.343987	0.517467	0.293566	0.0813828	0.163751	0.42641	0.704381	0.778817	0.549919	0.639875	0.760617	0.499564	0.63201	-0.140976	-0.460692	0.62941	0.559996	0.538971	-0.686263	0.423347	0.964441	0.447533	0.670357	0.561726	0.299779	0.490352	0.0461601	0.40974	0.641823	0.295232	0.701358	0.358952	-0.0183486	-0.0281957	0.228296	0.462183	0.318486	0.047919	0.70236	0.016685	-0.175153	0.124103	-0.228685	0.0962687	-0.0827986	0.331146
TCGA-DD-A3A2	2131	1	0.0807622	0.533705	0.744892	0.484478	0.15429	0.394545	0.47151	0.728914	0.810172	0.667287	0.682736	0.743692	0.662273	0.931509	-0.0846971	-0.593551	0.512762	0.457437	0.767739	-0.089923	0.384539	0.918556	0.727439	0.716167	0.521033	0.731378	0.602613	0.155317	0.321553	0.768663	0.367776	0.774389	0.386004	0.0446574	0.105743	0.458297	0.427462	0.307098	0.0611983	0.807205	0.24625	0.292306	0.328882	-0.0588537	0.113472	-0.272789	-0.0880319
TCGA-ED-A66Y	296	1	-0.241061	0.359874	0.0755567	-0.111622	-0.130131	0.0435732	0.186063	0.384502	0.787638	0.418596	0.358284	0.513778	0.344184	0.804485	0.394943	-0.357646	0.232585	0.411006	0.179533	-0.83977	0.29187	0.703043	-0.0675122	0.268569	0.524803	0.0383104	0.323219	-0.175739	0.250241	0.571547	0.369121	0.382517	0.530579	-0.103193	-0.138182	0.122126	-0.0831026	0.335915	0.0420349	0.572678	-0.116041	-0.0544988	0.0309573	0.0818931	-0.0966064	-0.0652975	0.20268
TCGA-2Y-A9GW	1271	1	-0.038393	0.518764	0.632658	0.62405	0.35564	0.513806	0.309537	0.724495	0.633708	0.578792	0.641512	0.562145	0.540475	0.720025	-0.417196	-0.195806	0.606621	0.643486	0.686493	-0.164935	0.485965	0.779862	0.699116	0.666339	0.460954	0.7297	0.607265	0.355433	0.532834	0.634294	0.396844	0.695669	0.558627	0.141413	0.235212	0.326458	0.398936	0.499899	0.263362	0.667741	0.0149654	-0.144901	0.219411	-0.0520819	0.144306	0.277381	-0.316326
TCGA-DD-AADC	425	1	-0.243555	0.469249	0.570314	0.152587	-0.0308954	0.122073	0.334985	0.543955	0.782115	0.575912	0.545532	0.0558066	0.63876	0.643784	0.48778	0.173822	0.713714	0.127599	0.603425	-0.546148	0.393507	0.777364	0.824274	0.638816	0.363129	0.860726	0.529917	0.0332415	0.539721	0.59148	0.39108	0.624744	0.355739	-0.170947	0.0840045	0.276757	0.348669	0.120789	0.0201027	0.619911	-0.198098	-0.38077	0.110968	-0.193597	0.467934	-0.0140508	-0.139131
TCGA-DD-A11C	662	0	-0.0248492	0.38932	0.843987	0.198007	0.11653	0.0423527	0.252319	0.646403	0.753955	0.488508	0.680947	0.623684	0.445538	0.789149	0.0103093	-0.601939	0.547455	0.529292	0.844038	-0.513411	0.50818	0.878047	0.690353	0.523446	0.520299	0.690437	0.650243	-0.0440538	0.299006	0.61282	0.382797	0.6692	0.530841	0.0431453	0.0203234	0.27645	0.263114	0.484749	0.108852	0.756223	0.282429	0.248871	0.197903	-0.211045	-0.0172441	-0.0301892	0.223147
TCGA-FV-A496	10	0	0.155624	0.427793	0.720944	0.221322	0.455976	0.0670136	0.257877	0.715349	0.802591	0.511652	0.666233	0.0818301	0.719358	0.851653	0.443939	-0.0768287	0.777229	0.542179	0.752511	-0.839341	0.350818	0.757561	0.33651	0.527704	0.549519	0.470087	0.621354	-0.055617	0.658533	0.712477	0.543196	0.533528	0.302703	0.193686	0.203026	0.363764	0.299703	0.261507	0.120787	0.618025	0.336994	0.224907	0.264048	-0.200316	0.319487	-0.225467	0.124039
TCGA-DD-AAW0	2015	0	0.102281	0.499008	0.759645	0.286986	0.37001	0.414017	0.415835	0.750793	0.835411	0.595161	0.633183	0.665913	0.520506	0.823181	-0.508366	-0.389432	0.68748	0.634329	0.786843	-0.498839	0.454392	0.893505	0.747724	0.621545	0.424198	0.698258	0.58218	0.0237457	0.538876	0.681053	0.501593	0.447531	0.325357	0.135291	0.208887	0.394061	0.328364	0.3553	0.0501126	0.710783	0.0653906	-0.0113255	0.292251	-0.0607048	0.30149	0.131495	-0.171103
TCGA-2Y-A9GX	2442	0	0.251738	0.532121	0.74099	0.396743	0.291851	0.430945	0.411943	0.715417	0.839387	0.626692	0.644597	0.425679	0.660465	0.762266	-0.68712	-0.44769	0.510429	0.506087	0.752622	0.00525544	0.523607	0.937557	0.811418	0.71498	0.515604	0.466861	0.551144	0.124345	0.370914	0.677498	0.207564	0.737791	0.571633	-0.0997975	0.0633437	0.282079	0.485715	0.395059	0.0416728	0.747472	0.0049069	-0.14077	0.179732	0.0726689	0.221798	-0.019771	-0.410613
TCGA-DD-AAEB	478	0	-0.287347	0.356096	0.798812	0.338569	-0.0683823	0.236892	0.415421	0.622843	0.742208	0.526674	0.506044	0.55225	0.572989	0.756127	0.126513	0.163768	0.698849	0.185623	0.805842	-0.540885	0.24467	0.546243	0.844884	0.692259	0.440111	0.759455	0.6819	0.0543006	0.415333	0.682815	0.363106	0.656376	0.41007	-0.166214	0.0738209	0.28714	0.386722	0.221508	0.0214746	0.734708	-0.0708472	-0.0622178	0.131827	-0.0889348	0.211655	0.0512985	-0.211183
TCGA-WX-AA46	756	0	0.133	0.466757	0.79734	0.393264	0.161696	0.299159	0.48703	0.77847	0.860354	0.639962	0.638497	0.739842	0.554691	0.907802	-0.204379	-0.394347	0.500521	0.638069	0.80732	-0.222434	0.484828	0.901143	0.841278	0.700515	0.53998	0.683606	0.640399	0.0199032	0.52695	0.73683	0.477879	0.759931	0.504282	0.01248	0.0478553	0.42833	0.385547	0.271028	0.00896148	0.803654	0.119506	0.217492	0.302912	-0.154747	0.355137	-0.31917	-0.179405
TCGA-FV-A4ZQ	12	0	0.317074	0.498558	0.203792	0.136325	0.223161	-0.0949296	0.15016	0.400244	0.685074	0.418241	0.725979	0.647687	0.598024	0.510248	0.443126	-0.552987	0.836929	0.522477	0.315597	-0.648753	0.455969	0.465785	0.666768	0.379389	0.355984	0.737846	0.213853	0.0431018	0.539173	0.609852	0.473271	0.630487	0.660401	0.203037	0.103578	0.387446	0.192807	0.404554	0.187999	0.687008	0.0392381	0.0712315	0.275301	-0.186122	0.177946	-0.179249	0.148616
TCGA-HP-A5N0	752	1	0.0784365	0.347974	0.798533	0.315092	0.238722	0.356196	0.210168	0.550114	0.774445	0.595374	0.494579	0.63089	0.525838	0.878292	0.0356751	-0.272883	0.573093	0.500728	0.801526	-0.269608	0.340141	0.702328	0.652608	0.598838	0.557903	0.711359	0.692039	0.0546091	0.328475	0.674181	0.325536	0.688823	0.541061	0.036009	0.246303	0.322815	0.336302	0.432103	0.102773	0.766793	0.2341	0.179271	0.179185	0.10182	0.136322	0.0282316	0.0689657
TCGA-DD-AAEK	1067	0	0.078291	0.564644	0.704308	0.50531	0.0501312	0.42256	0.362588	0.698985	0.79593	0.49507	0.704599	0.561665	0.658784	0.881163	-0.235064	-0.416821	0.713449	0.388914	0.71373	-0.578522	0.363666	0.840655	0.695546	0.627466	0.377517	0.663426	0.617477	0.237251	0.605345	0.685669	0.435349	0.608738	0.460829	0.0551747	0.129004	0.355478	0.2656	0.442615	0.205341	0.729955	-0.134575	-0.215565	0.261672	-0.12511	0.315883	0.0760756	-0.195472
TCGA-DD-A3A6	3258	1	-0.305009	0.0463569	0.496786	0.254408	-0.00188808	0.358535	0.24889	0.224829	0.142892	0.298967	0.43826	0.488548	0.29602	0.581647	0.402866	0.760878	-0.220403	0.145256	0.502826	0.232473	-0.030778	-0.0865766	0.296049	0.59395	0.187479	0.188879	0.539887	-0.0541926	-0.0728743	0.426289	0.33712	0.102326	-0.112247	-0.17281	0.120681	0.234011	0.372216	0.242618	0.192147	0.312676	0.0522545	-0.00807723	0.164783	0.150863	0.547333	0.19485	-0.457609
TCGA-EP-A3RK	363	0	0.0995599	0.51716	0.650114	0.487061	0.13967	0.428258	0.453944	0.718072	0.765139	0.596667	0.794576	0.688886	0.765896	0.912873	-0.238959	-0.297408	0.806104	0.536072	0.668785	-0.409901	0.279537	0.95271	0.719619	0.729498	0.469691	0.692942	0.610853	0.105253	0.593891	0.76394	0.49615	0.701409	0.446659	0.067932	0.0765931	0.445652	0.50874	0.325114	0.0140024	0.778902	0.166199	0.0184267	0.338498	-0.0273804	0.244306	-0.0718329	-0.26019
TCGA-DD-AAEI	1531	0	0.0351325	0.359738	0.695808	0.438986	0.353109	0.319258	0.341054	0.549787	0.84894	0.579491	0.668475	0.632599	0.649687	0.756757	-0.1393	-0.284229	0.76496	0.615616	0.739956	-0.510252	0.539497	0.880613	0.719547	0.519953	0.563517	0.676962	0.664343	0.0050246	0.533602	0.736118	0.47532	0.750596	0.584519	0.301088	0.18458	0.473802	0.43042	0.465758	0.0960507	0.748647	0.197041	0.126947	0.375785	-0.141649	0.319494	-0.047363	-0.288485
TCGA-O8-A75V	538	0	-0.0456192	0.434387	0.792198	0.405703	0.331733	0.454227	0.360408	0.616793	0.769868	0.611783	0.486328	0.564674	0.593811	0.705313	-0.106923	-0.425672	0.775824	0.519632	0.809243	-0.507088	0.405998	0.755972	0.717333	0.580729	0.614989	0.511472	0.612518	0.087197	0.456041	0.698079	0.479381	0.653912	0.437222	0.21406	0.191123	0.43894	0.398968	0.37935	0.190816	0.651716	-0.131328	-0.28114	0.291233	-0.164285	0.297888	0.12439	0.0450578
TCGA-PD-A5DF	639	1	-0.0504664	0.445738	0.825959	0.408091	0.358898	0.404636	0.289328	0.488079	0.782792	0.595094	0.679068	0.673542	0.586017	0.854323	0.0307625	-0.336508	0.711095	0.5687	0.785125	-0.139636	0.417168	0.640679	0.710523	0.605166	0.584291	0.643095	0.590332	0.165133	0.392787	0.677049	0.531049	0.819189	0.638491	0.172107	0.254412	0.393462	0.431191	0.465825	0.0889632	0.690494	0.269245	0.244997	0.316316	-0.0926272	0.420243	0.0391509	-0.131709
TCGA-2Y-A9GY	757	1	-0.173201	0.196706	0.369964	0.155369	0.326428	0.328509	0.389023	0.326161	0.708846	0.370851	0.512453	0.18928	0.293488	0.678098	0.326123	0.133535	0.348042	0.355317	0.360686	-0.428193	0.555694	-0.0215253	0.0431806	0.433837	0.494552	0.200264	0.482317	0.0673833	0.196233	0.522847	0.462927	0.365158	0.56909	0.415728	0.29104	0.390867	0.545547	0.254525	0.00730183	0.635942	-0.141207	-0.199346	0.313755	-0.168322	0.210006	0.0784211	0.26217
TCGA-RC-A7SK	472	0	0.0403074	0.335517	0.767423	0.317049	0.121753	0.182486	0.298951	0.658807	0.789321	0.527649	0.778307	0.782245	0.528852	0.770514	0.12803	0.0757409	0.632234	0.580907	0.79644	-0.820888	0.44077	0.825136	0.697092	0.610849	0.548458	0.804561	0.687291	0.0511236	0.41976	0.706388	0.552437	0.626517	0.407279	0.0821768	-0.0784298	0.357325	0.430299	0.379245	0.177565	0.763676	-0.0292189	0.148742	0.254681	-0.114715	0.262582	-0.192567	0.0608653
TCGA-DD-A4NV	2398	0	0.168431	0.461954	0.682872	0.248842	0.185038	0.108486	0.186869	0.672368	0.65657	0.433308	0.67548	0.880919	0.641359	0.854974	0.243486	-0.199221	0.768192	0.604482	0.711685	-0.463488	0.325375	0.931631	0.757063	0.501275	0.541467	0.742164	0.62226	-0.216324	0.740365	0.74602	0.431199	0.697595	0.563151	0.00265687	0.140424	0.337448	0.185212	0.445746	0.0798291	0.697382	0.152611	0.0324196	0.236708	0.0866809	0.442464	-0.111708	-0.147903
TCGA-RC-A7SB	588	0	-0.172469	0.417981	0.783733	0.487757	0.117882	0.221629	0.352144	0.723629	0.719161	0.555825	0.72776	0.870806	0.615007	0.808119	0.178497	0.341539	0.737651	0.555226	0.708368	-0.748884	0.405552	0.882752	0.872348	0.649636	0.506671	0.813758	0.67087	-0.0293981	0.453232	0.704746	0.636898	0.66957	0.401192	0.117066	0.193333	0.367957	0.374537	0.482046	0.123914	0.729311	0.225151	0.248756	0.310686	0.0287916	0.363686	0.0183206	0.0972002
TCGA-RC-A7S9	640	0	-0.0636026	0.471071	0.826002	0.191864	0.162354	-0.00481275	0.453388	0.726142	0.702498	0.523756	0.678041	0.760589	0.563993	0.764833	0.113947	0.597406	0.542418	0.54801	0.830516	-0.743559	0.498671	0.827519	0.641498	0.507689	0.508404	0.633306	0.682874	0.105968	0.682108	0.667243	0.495764	0.726389	0.381452	0.21071	0.0433431	0.329131	0.275741	0.318731	0.15803	0.744264	0.0438087	0.168656	0.209258	-0.277248	0.202042	-0.0665094	-0.130399
TCGA-EP-A12J	570	0	0.30505	0.575867	0.792786	0.278854	0.109428	0.352695	0.478735	0.703286	0.841778	0.591013	0.761821	0.708913	0.695338	0.905908	-0.249146	-0.551807	0.556075	0.583115	0.801441	-0.157564	0.368433	0.963341	0.708418	0.729064	0.339295	0.710019	0.641425	0.0625597	0.387972	0.730209	0.497525	0.637436	0.368054	0.156215	0.267314	0.501238	0.479108	0.39046	-0.0129279	0.768045	0.111595	0.0147596	0.411235	0.0154508	0.286597	-0.0126093	-0.354378
TCGA-GJ-A9DB	67	1	0.00267945	0.548873	0.830726	0.471558	0.394657	0.343243	0.375703	0.701531	0.861386	0.617919	0.741157	0.760379	0.588741	0.899811	-0.350185	-0.139101	0.67642	0.47492	0.830777	-0.608409	0.47848	0.875603	0.673062	0.648866	0.453439	0.665855	0.693883	0.217825	0.537124	0.706871	0.502463	0.554155	0.479035	0.208239	0.22517	0.405244	0.403158	0.434953	0.142519	0.750421	0.0528477	0.189243	0.331512	-0.251135	0.527358	-0.0257991	-0.252744
TCGA-UB-A7MF	214	1	0.217098	0.364786	0.748683	0.343438	0.246231	0.130498	0.420966	0.672478	0.640945	0.504657	0.577565	0.55439	0.582544	0.826841	0.290507	0.622225	0.767591	0.714159	0.755372	-0.516733	0.56553	0.756644	0.680388	0.463045	0.457276	0.576056	0.691822	-0.0313415	0.391321	0.703003	0.530873	0.730424	0.387937	0.341535	0.03533	0.43845	0.427973	0.331323	0.110159	0.711083	-0.0254305	0.172281	0.357077	-0.11918	0.00344902	-0.000604874	-0.148242
TCGA-DD-AAEH	784	0	-0.0819446	0.360814	0.761487	0.533637	-0.0565625	0.487525	0.3722	0.755597	0.819704	0.630877	0.613438	0.813336	0.533681	0.754161	-0.177284	0.132656	0.635649	0.492758	0.79237	-0.481622	0.515487	0.754262	0.791002	0.703959	0.551028	0.708723	0.577632	0.196814	0.170448	0.687739	0.227516	0.826242	0.501265	-0.0832373	-0.0389728	0.324831	0.442202	0.371988	0.144516	0.758318	-0.148644	-0.255413	0.171862	-0.225185	0.19734	-0.0861464	0.220364
TCGA-KR-A7K2	829	0	0.0720283	0.427002	0.851593	0.473433	0.0805	0.38851	0.356448	0.729581	0.715351	0.542586	0.567714	0.603898	0.577785	0.718661	-0.254119	0.117491	0.693463	0.245732	0.871454	-0.673969	0.438918	0.613796	0.180806	0.586779	0.398585	0.503729	0.828777	0.0366966	0.428708	0.691565	0.230714	0.73358	0.496047	-0.0513166	-0.0597138	0.170642	0.257948	0.42273	0.176804	0.71573	-0.14525	0.0781289	0.0169784	-0.200146	0.000191675	-0.0145704	-0.28067
TCGA-DD-AAE0	555	0	-0.422524	0.385888	0.453579	0.33358	-0.149876	0.35855	0.3118	0.411464	0.420124	0.109187	0.352278	-0.0568415	0.158496	0.259334	0.281864	0.134266	0.463618	-0.288342	0.561881	-0.635323	0.187779	0.0219652	0.752297	0.660976	0.388045	0.62833	0.444641	0.261481	0.20096	0.235487	-0.109449	0.314794	0.100693	-0.0412585	-0.217917	0.0893832	0.40834	0.0814356	0.111722	0.461367	-0.37366	-0.448044	-0.00513747	0.0410013	-0.0575426	0.126838	-0.157937
TCGA-ZP-A9D4	395	0	0.274403	0.368599	0.921474	0.219668	0.121965	0.0589625	0.212684	0.613162	0.835734	0.539519	0.662456	0.639824	0.584613	0.762596	0.479903	-0.712198	0.696344	0.544525	0.887979	-0.767302	0.343482	0.66921	0.808341	0.701372	0.414689	0.719049	0.739361	-0.0346392	0.521258	0.72378	0.533586	0.709775	0.378453	0.0396353	0.131001	0.316371	0.373558	0.314833	-0.0461995	0.752644	0.214281	-0.0107285	0.23286	-0.159136	-0.0488864	-0.246857	-0.0138314
TCGA-DD-A3A1	233	1	-0.169097	0.424193	0.909162	0.325321	0.23677	0.307766	0.338611	0.553498	0.775213	0.659324	0.645276	0.524931	0.659891	0.818049	0.485938	0.0146536	0.784618	0.550779	0.913302	-0.513595	0.381262	0.776257	0.66039	0.585334	0.647493	0.618334	0.725144	0.158168	0.493332	0.68746	0.563399	0.73897	0.390165	0.314025	0.218832	0.448395	0.487247	0.408455	0.0939118	0.773264	0.221311	0.0223135	0.380354	-0.209494	0.0870069	0.225962	0.00534217
TCGA-ED-A7PX	6	0	-0.295197	0.42884	0.669355	0.0879756	0.333208	0.110583	0.342227	0.142328	0.490374	0.269833	0.417367	0.0350095	0.264486	0.728417	-0.573341	0.1698	0.537886	0.498724	0.676613	-0.565203	0.119258	0.441247	0.440154	0.36555	0.408004	-0.189973	0.622643	0.0322771	0.31038	0.240037	0.245127	0.275413	0.216974	0.0740724	0.167252	0.127674	0.374843	0.211617	-0.0789676	0.434475	-0.171696	-0.369879	0.0167038	0.00872292	0.322632	0.166499	-0.3844
TCGA-ED-A7XO	427	0	-0.268005	0.477821	0.788866	0.357414	0.157012	0.415755	0.445108	0.703749	0.745917	0.605988	0.634137	0.732247	0.551204	0.803446	-0.102937	-0.412651	0.547007	0.358198	0.788914	-0.196852	0.370476	0.727085	0.737995	0.655039	0.573523	0.772378	0.641835	-0.0881661	0.199611	0.683351	0.43038	0.755154	0.438604	0.0254642	0.153373	0.341082	0.42772	0.340362	-0.00103659	0.762742	0.0862432	0.137485	0.209813	-0.101675	0.209695	-0.129531	-0.263152
TCGA-DD-AAEA	575	0	-0.155262	0.468701	0.826815	0.510855	0.182289	0.346247	0.483339	0.768805	0.654459	0.481079	0.605124	0.107779	0.594417	0.874633	-0.0787248	0.137927	0.73829	0.31236	0.826865	-0.634796	0.446305	0.851408	0.792021	0.643269	0.504717	0.814543	0.659074	0.145955	0.610608	0.623414	0.472507	0.548629	0.340429	0.0834882	0.12861	0.322733	0.401099	0.370256	0.110335	0.752807	0.0699273	-0.211704	0.23964	-0.32879	0.221127	-0.0359385	-0.120454
TCGA-ZP-A9CV	1088	1	0.24971	0.45834	0.88218	0.535105	0.243524	0.406591	0.303336	0.737508	0.852486	0.645558	0.564778	0.743666	0.555921	0.742975	-0.246309	-0.257436	0.688431	0.661272	0.882234	-0.564247	0.369915	0.908169	0.585529	0.692854	0.467518	0.620622	0.746853	0.159274	0.642645	0.737448	0.46132	0.693071	0.512033	0.121018	0.0389715	0.384399	0.352215	0.305348	0.125342	0.720596	0.0307324	-0.102138	0.272826	-0.237901	0.298969	-0.0603186	0.18612
TCGA-YA-A8S7	412	1	-0.203185	0.204694	0.231639	0.138819	0.454575	0.294834	0.237082	0.336799	0.586529	0.492329	0.0542084	-0.271251	0.421892	0.696134	-0.214941	-0.411588	0.31829	0.331774	0.206915	0.208088	0.452045	-0.595589	0.50032	0.475535	0.599047	0.342441	0.325522	0.122403	0.120142	0.450436	0.0405586	0.613897	0.393325	0.216402	0.0324623	0.235277	0.37742	0.152185	0.135798	0.536374	0.168213	0.180225	0.241333	-0.0509285	0.325155	0.148161	-0.376389
TCGA-G3-A25S	416	1	-0.185417	0.412653	0.66714	0.118175	0.364596	0.0650376	0.368223	0.602592	0.69986	0.465495	0.567391	0.348277	0.447825	0.817719	0.527536	0.555896	0.614519	0.537253	0.722125	-0.714006	0.484835	0.726889	0.509472	0.607727	0.517735	0.24419	0.582759	-0.118312	0.51802	0.619192	0.504874	0.674676	0.386378	0.191054	0.107729	0.302115	0.470456	0.284619	-0.0148907	0.722493	0.213898	-0.0163014	0.158518	-0.186348	0.228018	-0.118249	0.257601
TCGA-DD-AACV	1531	0	0.154836	0.40669	0.76104	0.18995	0.127701	0.0315765	0.315882	0.75078	0.825938	0.500759	0.584262	0.471791	0.668961	0.914279	-0.0873134	-0.513794	0.782506	0.548186	0.780245	-0.919397	0.43406	0.791974	0.687079	0.620914	0.585552	0.807295	0.648664	-0.0749963	0.531432	0.670013	0.501797	0.639971	0.405515	-0.0310064	0.0281195	0.305433	0.43022	0.331271	-0.0111112	0.760694	-0.0039448	0.152426	0.192731	-0.358123	0.263825	-0.275204	0.33273
TCGA-EP-A2KC	19	1	0.184232	0.434451	0.686815	0.229673	0.256572	0.0790941	0.335673	0.589859	0.803555	0.570296	0.578985	0.587707	0.542081	0.889621	0.445021	-0.286825	0.752831	0.553534	0.719137	-0.694388	0.363662	0.559888	0.64842	0.643465	0.415058	0.638493	0.504354	-0.0651348	0.667373	0.705739	0.455196	0.644119	0.462095	-0.0876898	0.0619429	0.288785	0.486067	0.376843	0.127274	0.665179	0.0925314	-0.11106	0.170596	-0.129782	0.453672	-0.244141	0.330102
TCGA-DD-AAEE	810	0	0.00502823	0.446114	0.549256	0.321143	0.18473	0.132887	0.409067	0.806031	0.782479	0.558924	0.662387	0.679279	0.641187	0.722796	0.42115	-0.450388	0.641297	0.544444	0.617797	-0.7713	0.505324	0.961386	0.799836	0.650425	0.493675	0.772779	0.497141	0.0478287	0.465703	0.699512	0.560488	0.718318	0.402938	-0.0569641	0.0400724	0.368917	0.410396	0.274061	-0.000906568	0.73843	0.0613285	-0.174951	0.242601	-0.15732	0.194335	-0.0647608	-0.0234966
TCGA-DD-A114	1149	1	0.0347998	0.43855	0.63924	0.124751	0.336742	0.363201	0.264483	0.574805	0.612756	0.482176	0.594268	-0.183754	0.549616	0.84536	-0.588462	-0.640345	0.580662	0.258583	0.466849	-0.0559154	0.372518	0.799413	0.639496	0.59531	0.513663	0.565155	0.427954	0.114112	0.228517	0.398104	0.299097	0.337765	0.39871	0.248321	0.29641	0.309287	0.43565	0.286861	-0.00128493	0.675825	0.371738	-0.048646	0.315516	-0.0589911	0.41732	0.186628	-0.396344
TCGA-CC-5262	103	1	-0.0602373	0.525385	0.568295	0.257225	0.312295	0.379082	0.47456	0.721533	0.754594	0.654554	0.78423	0.560572	0.603092	0.761756	0.0143321	-0.709241	0.722515	0.615066	0.637632	-0.344714	0.557544	0.878842	0.22001	0.621476	0.540915	0.34277	0.538619	-0.017129	0.527108	0.667076	0.696722	0.706231	0.526661	0.183119	0.214564	0.410267	0.483946	0.375797	0.0856115	0.786426	0.183881	-0.102852	0.290733	0.259067	0.508297	0.213276	-0.0285122
TCGA-RC-A6M5	15	0	-0.261575	0.481645	0.716517	0.43841	0.223747	0.351693	0.511307	0.673748	0.515507	0.595949	0.535104	0.713777	0.639992	0.818721	-0.388935	0.229841	0.35825	0.677722	0.749913	-0.401096	0.438239	0.899982	0.684127	0.622533	0.441825	0.685047	0.736838	0.181919	0.440386	0.648097	0.507904	0.787251	0.521753	0.385451	0.209634	0.464877	0.375643	0.447885	0.189519	0.70584	-0.122606	-0.207719	0.340503	0.110173	0.373429	0.0189986	-0.20205
TCGA-BW-A5NP	0	0	-0.113629	0.397386	0.578867	-0.0550578	0.189815	-0.0266696	0.306296	0.538335	0.702298	0.497913	0.524698	0.766172	0.487529	-0.254482	0.470881	-0.15951	0.764713	0.482408	0.608444	-0.79092	0.354271	0.933202	0.277855	0.452325	0.466463	0.291264	0.504264	0.085534	0.581529	0.522614	0.442593	0.307325	0.429034	0.0252824	-0.130132	0.238371	0.229112	0.128568	-0.0753466	0.622101	0.00042833	-0.129836	0.14014	-0.224659	-0.0792477	-0.107089	0.242716
TCGA-WQ-AB4B	395	0	-0.211384	0.45798	0.849912	0.491912	0.192726	0.425767	0.383682	0.63383	0.818952	0.561218	0.72137	0.530318	0.581046	0.785727	-0.020715	0.348384	0.6765	0.390117	0.874344	-0.471077	0.304739	0.769597	0.828259	0.678551	0.464029	0.763658	0.731015	0.00266398	0.482889	0.72506	0.354137	0.795428	0.494485	-0.0520051	0.0290737	0.420293	0.488654	0.432705	0.142508	0.736499	-0.197261	-0.216734	0.235414	-0.118645	-0.0378272	0.214277	-0.27629
TCGA-DD-AAE9	722	0	-0.0351404	0.440118	0.746754	0.360098	0.252009	0.0794762	0.41206	0.666297	0.751742	0.556975	0.522213	0.781384	0.575547	0.745827	0.0654095	0.164504	0.567542	0.481526	0.776758	-0.849592	0.387885	0.580788	0.794304	0.640002	0.459096	0.803416	0.70436	-0.0718568	0.512183	0.638035	0.469079	0.658123	0.431823	0.118884	0.299223	0.320999	0.40305	0.356166	0.0599781	0.683858	-0.0351359	-0.0607403	0.21541	-0.177155	0.405933	0.16964	0.12791
TCGA-ED-A7PY	390	0	-0.18133	0.401	0.745444	0.402445	-0.123478	0.248267	0.360634	0.696453	0.742303	0.592522	0.575706	0.687053	0.473413	0.954267	-0.0873421	0.110022	0.619463	0.278967	0.754507	-0.781716	0.311006	0.916845	0.458473	0.628399	0.560392	0.603985	0.46617	0.169712	0.414134	0.653286	0.234728	0.62555	0.250724	-0.157938	-0.117549	0.149049	0.20064	0.320876	0.0969618	0.671591	-0.176421	-0.19654	0.0396947	-0.256568	-0.0839197	-0.132748	0.0686983
TCGA-RC-A7SH	468	0	0.0873777	0.441615	0.481896	0.307753	0.105351	0.0894743	0.206893	0.440047	0.598647	0.337773	0.513035	0.487706	0.397195	0.735432	0.327462	0.129114	0.687419	-0.0632966	0.574846	-0.755622	0.261222	0.461048	0.253257	0.354716	0.456636	0.442667	0.565078	0.00950867	0.484679	0.461575	0.186586	0.523831	0.31007	0.10402	-0.126239	0.154506	0.0280643	0.258987	0.151991	0.511825	-0.259942	-0.225837	0.0701803	-0.0203896	-0.137281	0.0058513	0.0765518
TCGA-BC-4073	849	0	0.091107	0.366321	0.464605	0.257662	0.420672	0.252467	0.229705	0.547842	0.666102	0.439117	0.693857	0.268954	0.387715	0.809984	-0.557203	-0.273608	0.704869	0.53239	0.424833	-0.0673777	0.36896	0.555689	-0.470081	0.367641	0.461674	-0.371734	0.502492	0.143936	0.379896	0.609034	0.560604	0.440361	0.438386	0.481782	0.222277	0.444326	0.150495	0.353172	0.0434366	0.528452	0.2213	-0.0771573	0.458627	-0.129108	0.50687	0.337559	-0.0905146
TCGA-BC-A5W4	547	1	-0.287339	0.405327	0.652621	0.257026	0.125139	0.147534	0.33731	0.535877	0.822149	0.639859	0.742518	0.718886	0.598194	0.881224	0.0801623	0.0571376	0.788335	0.454271	0.668392	-0.924102	0.384929	-0.0440521	0.757628	0.63866	0.63635	0.764872	0.60433	0.12245	0.314597	0.648337	0.559236	0.680954	0.405293	0.0709151	0.166939	0.351658	0.347896	0.351627	0.157861	0.744699	0.232082	0.340752	0.301911	-0.133675	0.261758	-0.0517956	0.246509
TCGA-4R-AA8I	262	1	-0.129024	0.444158	0.753992	0.264422	0.170826	0.248343	0.3734	0.717951	0.750581	0.524553	0.464795	0.760067	0.626649	0.915073	-0.268666	-0.621973	-0.0549637	0.375636	0.787402	-0.662016	0.445318	0.819515	0.721598	0.647907	0.312167	0.729917	0.65328	0.0209223	0.122363	0.716602	0.334162	0.727426	0.36261	-0.00437407	-0.116252	0.295839	0.333204	0.296548	0.00801847	0.804092	0.111283	-0.000507098	0.178012	-0.176094	0.123241	0.0212755	0.00148377
TCGA-G3-A7M5	447	0	-0.0622897	0.480046	0.755043	0.364123	0.174333	0.180438	0.459168	0.720346	0.722895	0.546949	0.687167	0.803507	0.632756	0.819	-0.326755	0.0440403	0.776788	0.584643	0.764496	-0.748076	0.383802	0.707228	0.889811	0.631991	0.483101	0.769252	0.687071	-0.0687904	0.48174	0.707836	0.530639	0.707349	0.432079	0.0678881	0.190011	0.378567	0.4306	0.376174	0.0684335	0.748939	-0.0364577	-0.000358246	0.260458	-0.229111	0.421843	-0.240763	0.236348
TCGA-BC-A10T	837	1	-0.0444075	0.468136	0.548854	0.1907	0.169377	0.189001	0.456328	0.771865	0.785594	0.555621	0.747755	0.732327	0.508706	0.791165	0.0353143	-0.487515	0.820996	0.58208	0.544837	-0.20946	0.562755	0.882324	0.844099	0.632315	0.526823	0.810825	0.460139	-0.11495	0.142097	0.612336	0.463784	0.724205	0.503161	-0.12276	-0.0408118	0.289839	0.428031	0.382958	0.00725304	0.779013	0.165343	0.252889	0.174789	-0.105226	-0.00476297	-0.258166	0.346667
TCGA-ED-A97K	6	0	0.0137287	0.458736	0.539277	0.496984	0.316376	0.468593	0.317989	0.432369	0.67375	0.56868	0.346572	0.339511	0.484052	0.884157	0.123427	0.296367	0.0328341	0.0404779	0.566414	0.230499	0.287273	0.746197	0.390176	0.514829	0.37072	0.671219	0.476174	0.308836	0.171414	0.461512	-0.141402	0.532062	0.418258	0.261625	-0.00939374	0.327431	0.204982	0.552968	0.361015	0.471823	0.0330837	-0.112881	0.271474	0.0626611	0.294624	0.145503	0.150178
TCGA-2Y-A9GU	1939	0	-0.11711	0.577753	0.797482	0.444853	0.34144	0.120796	0.474841	0.723995	0.800682	0.534211	0.64471	0.897638	0.636236	0.819026	-0.398645	0.388366	0.445739	0.767514	0.82271	-0.679724	0.439822	0.837661	0.784139	0.570768	0.469741	0.711362	0.785716	0.178987	0.680722	0.715132	0.466954	0.41262	0.288892	0.10148	0.265306	0.442892	0.249044	0.315959	0.106013	0.689085	0.292592	0.131995	0.315547	-0.0848332	0.13633	-0.0202099	-0.153424
TCGA-FV-A2QR	581	1	-0.020787	0.309682	0.657678	0.171018	0.379107	0.113165	0.255411	0.515603	0.710742	0.549477	0.71886	0.802224	0.537251	0.819851	-0.190842	-0.404118	0.771691	0.580131	0.693674	-0.401649	0.353926	0.609413	0.54603	0.455499	0.415739	0.43293	0.541688	-0.161274	0.566203	0.642232	0.425524	0.66784	0.476209	0.134035	0.239069	0.352556	0.239637	0.433383	0.0220498	0.646588	0.215604	0.157809	0.227617	0.134344	0.449595	-0.0259057	0.320335
TCGA-2Y-A9H3	1516	0	-0.298614	0.449647	0.75411	0.419213	0.250756	0.427447	0.395584	0.58004	0.449451	0.475919	0.275668	0.0349503	0.492848	0.824648	-0.330667	0.599279	0.0509372	0.51418	0.775992	-0.0256661	0.22522	0.317528	0.735749	0.652303	0.393954	0.640501	0.717279	0.256235	0.266402	0.574177	0.12483	0.598942	0.427868	0.217989	0.318312	0.382481	0.397939	0.312902	0.211347	0.585172	-0.225673	-0.137478	0.233164	0.226114	0.0520967	0.190364	-0.33831
TCGA-DD-AAC8	16	1	-0.108789	0.358318	0.567935	-0.0602074	0.254636	-0.0739132	0.414349	0.64832	0.800135	0.563086	0.310975	0.741088	0.382918	0.621593	0.640595	-0.266915	0.72165	0.510959	0.587693	-0.64226	0.381594	0.49838	0.300948	0.664704	0.537601	0.254793	0.481193	-0.103153	0.405417	0.559445	0.166675	0.613031	0.332126	-0.0279015	-0.0911074	0.246554	0.410679	0.381331	0.024958	0.568687	-0.223623	-0.394087	0.122312	-0.210611	0.48249	-0.0513824	0.0776044
TCGA-ED-A627	423	0	0.226508	0.539439	0.791929	0.461232	0.164476	0.458195	0.395205	0.745645	0.632577	0.618925	0.676093	0.737523	0.634127	0.810106	-0.0675396	-0.544543	0.402873	0.543977	0.803418	0.380963	0.38645	0.895399	0.739097	0.616235	0.469412	0.813502	0.446061	0.200807	0.278125	0.705783	0.417295	0.70038	0.494452	0.058771	0.131639	0.363721	0.307264	0.354999	0.159341	0.67882	-0.142307	-0.0497356	0.233824	0.140193	0.434834	0.151499	-0.357061
TCGA-LG-A6GG	387	0	0.300295	0.514871	0.717258	0.150569	0.239295	0.00665014	0.285067	0.726955	0.69527	0.431724	0.639852	0.710118	0.592778	0.817987	-0.0601772	-0.511791	0.69566	0.583941	0.736483	-0.717914	0.473487	0.890328	0.701245	0.496397	0.532732	0.611197	0.542851	-0.0228168	0.554786	0.662835	0.545708	0.738303	0.443676	0.0126645	-0.066093	0.182398	0.43199	0.372622	0.123007	0.653391	0.00647924	0.124816	0.0706183	-0.0415584	0.357545	0.0306442	0.150234
TCGA-CC-A3MC	363	0	-0.34442	0.533727	0.740956	0.353312	0.316702	0.360371	0.497	0.675097	0.822253	0.621835	0.718114	0.674097	0.652861	0.838419	-0.414819	0.414894	0.625748	0.653781	0.632645	-0.56551	0.526209	0.716136	0.243431	0.638697	0.646563	0.386142	0.570241	0.0601169	0.610689	0.652332	0.56064	0.816076	0.444738	0.401097	0.274193	0.420852	0.52802	0.455462	0.0833936	0.702586	-0.172826	-0.362726	0.31244	0.0250104	0.275202	0.33071	0.108392
TCGA-BC-A10Q	1135	1	-0.0312221	0.527484	0.760348	0.43931	0.243091	0.356369	0.510355	0.602174	0.830939	0.651721	0.822759	0.659803	0.662973	0.916295	-0.308179	-0.357099	0.634349	0.538547	0.771623	-0.465709	0.402057	0.935236	0.867389	0.706011	0.528879	0.765395	0.684029	0.144245	0.650536	0.751481	0.556203	0.784354	0.448446	0.127244	0.196686	0.460651	0.49414	0.378238	0.0190668	0.747366	0.121308	0.177271	0.330239	0.0314824	0.346021	-0.0955079	-0.296411
TCGA-G3-A7M7	361	0	-0.23681	0.489629	0.826821	0.374753	0.428796	0.338248	0.531768	0.702524	0.767938	0.638134	0.694739	0.864264	0.60348	0.857738	0.0249917	-0.0159496	0.531533	0.678762	0.836327	-0.683821	0.46427	0.858801	0.889945	0.651415	0.497826	0.763365	0.723004	0.0534634	0.573137	0.730445	0.604198	0.810342	0.52908	0.196098	0.206078	0.470313	0.52808	0.324482	0.0901283	0.734209	-0.0501831	-0.108266	0.310253	-0.211165	0.185363	0.227974	-0.0810136
TCGA-DD-A1EC	602	0	0.313676	0.39222	0.751754	0.315268	0.288294	0.136831	0.365361	0.636637	0.287003	0.413353	0.306298	0.616118	0.384381	0.261074	-0.0967698	-0.284	-0.210918	0.638528	0.778362	-0.308374	0.431225	0.663591	0.691636	0.442766	0.359388	0.331718	0.647607	0.272103	0.525468	0.527626	0.404025	0.649774	0.40644	0.287394	0.143236	0.309825	0.330698	0.259697	0.0987336	0.503848	0.131382	-0.181611	0.14718	-0.0469008	0.445721	-0.198394	-0.162458
TCGA-CC-A8HU	344	1	-0.153731	0.441244	0.728367	0.111367	0.325721	0.130839	0.351355	0.629017	0.597088	0.447473	0.542957	0.474698	0.646322	0.689375	0.465037	0.476445	0.661513	0.58353	0.728412	-0.769742	0.456714	0.803568	0.453966	0.508661	0.579449	0.331737	0.676654	-0.120123	0.222729	0.589598	0.531933	0.592073	0.445352	0.179437	0.0617414	0.414154	0.408203	0.345311	0.14439	0.720435	0.0453557	-0.0254887	0.297486	-0.360885	0.00559948	-0.227913	0.183745
TCGA-DD-AADS	474	0	-0.184791	0.346396	0.853083	0.388292	-0.0311437	0.340452	0.451637	0.588087	0.712914	0.53179	0.507271	0.636862	0.627122	0.777895	-0.0166633	0.377812	0.627402	0.343794	0.82416	-0.572048	0.305607	0.601225	0.824627	0.705722	0.456444	0.744752	0.720912	0.0352996	0.0265659	0.608851	0.395377	0.675391	0.377664	0.0747816	0.111198	0.485536	0.423442	0.361275	0.0724842	0.740956	0.0712438	0.174591	0.353375	-0.1057	0.335177	0.117685	-0.158111
TCGA-FV-A3R3	366	1	-0.184229	0.465819	0.714679	0.245078	0.2705	0.329671	0.536041	0.739612	0.716408	0.613397	0.489315	0.712186	0.632549	0.730678	-0.324748	-0.0223611	0.133609	0.715762	0.714722	-0.0805427	0.501796	0.950266	0.896132	0.57498	0.25324	0.838459	0.65173	0.147157	0.24402	0.664399	0.365865	0.566816	0.475044	0.157101	0.0872561	0.404278	0.359675	0.47725	0.199921	0.707384	-0.290853	-0.191125	0.241049	0.332899	0.33216	0.303396	-0.170146
TCGA-DD-AACP	415	0	-0.531089	0.534082	0.648631	0.373887	0.19545	0.167334	0.409085	0.651272	0.820159	0.490133	0.557701	0.573349	0.593722	0.748523	0.297657	0.505638	0.762419	0.414972	0.676399	-0.682149	0.396256	0.979071	0.729389	0.487414	0.618589	0.696823	0.610705	0.127355	0.405904	0.535405	0.471172	0.501181	0.549236	0.109066	0.119907	0.357062	0.370747	0.279156	0.137947	0.724911	0.0744002	-0.114374	0.2852	0.00404453	0.278268	0.0084846	0.184544
TCGA-BC-A69I	387	0	-0.119845	0.531346	0.905905	0.466991	0.0873258	0.362957	0.462486	0.684461	0.804233	0.610337	0.688228	0.772786	0.559338	0.811404	0.116042	0.11802	0.724395	0.497107	0.906431	-0.407367	0.254837	0.841866	0.844281	0.701822	0.53395	0.710543	0.668564	0.0970587	0.509235	0.701783	0.428233	0.77086	0.578801	0.0117588	0.240742	0.417379	0.36568	0.383554	0.130681	0.721063	-0.0244631	-0.0364961	0.239414	-0.0441077	0.415474	0.028769	0.0146114
TCGA-G3-AAV0	476	0	-0.205685	0.484615	0.657014	0.334888	0.215085	0.339568	0.239286	0.675966	0.739619	0.450366	0.500491	0.749059	0.564168	0.766359	-0.273793	0.523293	0.401094	0.219092	0.677465	-0.626001	0.202542	0.697745	0.627338	0.590435	0.58533	0.769156	0.677341	0.0557905	0.474163	0.712872	0.428687	0.61915	0.393915	0.169559	0.17358	0.288322	0.331654	0.428464	0.0955806	0.684394	0.208797	0.177737	0.118492	-0.0806688	0.159601	0.0214176	-0.17806
TCGA-LG-A9QD	366	0	0.261413	0.502753	0.733668	0.4988	0.202275	0.258168	0.512118	0.594753	0.726696	0.616209	0.650234	0.690658	0.56098	0.79086	0.127373	-0.399151	0.685509	0.584427	0.768609	-0.628521	0.306746	0.883241	0.711337	0.631782	0.531564	0.59486	0.608646	0.0266483	0.621223	0.733453	0.53556	0.839723	0.51129	0.131349	-0.0891704	0.390119	0.362331	0.270249	0.0613578	0.715518	-0.0604137	-0.00950809	0.262819	-0.186747	0.094377	0.0402406	-0.0409997
TCGA-DD-A119	223	1	0.12731	0.620035	0.773024	0.322892	0.248972	0.304569	0.531837	0.762498	0.877366	0.683635	0.581996	0.739598	0.658092	0.85874	-0.185203	-0.402338	0.200656	0.557846	0.769022	-0.141347	0.443716	0.961752	0.851775	0.697527	0.413943	0.770052	0.41356	0.224633	0.393395	0.710119	0.501927	0.813142	0.445727	0.226229	0.266046	0.536866	0.463564	0.277923	0.0956476	0.789974	0.16929	0.173951	0.430874	0.0952624	0.456992	-0.0894586	-0.251989
TCGA-CC-A3MB	315	1	0.0134044	0.298424	0.56053	0.164775	0.258859	-0.0645045	0.138135	0.594115	0.679783	0.53286	0.717155	0.512089	0.538105	0.82648	0.236157	0.0917452	0.798272	0.662807	0.633909	-0.714734	0.553094	0.683632	0.533056	0.537681	0.633795	0.504683	0.669764	-0.174088	0.704356	0.697861	0.56488	0.772045	0.492316	0.167137	0.206635	0.376762	0.367647	0.355057	0.144627	0.720588	0.269044	0.17272	0.228916	-0.176707	0.38891	-0.0824548	0.349428
TCGA-DD-A73G	3478	0	-0.450571	0.404576	0.768455	0.276063	0.284573	0.344774	0.506236	0.629885	0.574365	0.524335	0.503399	0.586991	0.502212	0.418905	0.0284541	0.501761	0.725353	0.426989	0.771191	-0.631099	0.338664	0.675383	0.635431	0.620271	0.48844	0.637501	0.700776	0.103828	0.512934	0.587973	0.481467	0.483167	0.334528	0.305341	0.262575	0.482806	0.473648	0.269248	0.142423	0.661407	-0.40589	-0.000765538	0.375068	0.0554657	0.205108	0.0903626	-0.031322
TCGA-G3-A25Z	655	0	-0.127437	0.493061	0.798061	0.0344819	0.328069	0.137069	0.302298	0.719628	0.70893	0.539604	0.576352	0.800989	0.561329	0.880675	-0.32242	-0.0471763	0.822241	0.681538	0.804917	-0.598973	0.422363	0.842855	0.647827	0.481117	0.538812	0.40155	0.698903	-0.0806237	0.588157	0.70719	0.507391	0.767773	0.511697	0.213582	0.294606	0.42786	0.416582	0.341355	0.00336639	0.645307	0.113933	0.104027	0.302629	-0.259051	0.229578	0.00784015	0.354351
TCGA-EP-A3JL	303	0	-0.206713	0.530194	0.77396	0.436185	0.406293	0.478387	0.40972	0.641907	0.752475	0.665787	0.613163	0.508551	0.630687	0.717725	-0.131126	0.00988958	0.734018	0.576916	0.792496	-0.424352	0.403199	0.832162	0.675371	0.6871	0.54219	0.661279	0.674289	0.0829302	0.673865	0.718741	0.502755	0.681357	0.471799	0.119729	0.193511	0.411142	0.483898	0.387247	0.130763	0.732906	-0.213066	-0.068843	0.232062	-0.0991763	0.234186	0.131905	-0.212559
TCGA-CC-A8HV	279	1	-0.0740063	0.324866	0.0224126	0.0388496	0.0851879	0.0865526	0.0801708	0.3935	0.630077	0.241567	0.513602	0.118814	0.165733	0.562384	0.291405	0.368129	0.692609	-0.101175	0.196281	-0.803034	0.237464	0.696154	0.226726	0.374934	0.514345	0.45461	0.253467	0.0492799	0.533977	0.450966	0.373575	0.339023	0.199719	-0.0508577	-0.192132	0.0173174	0.178725	0.316213	0.057629	0.423617	-0.174668	-0.21222	-0.068014	-0.249709	0.0493725	0.2429	0.0654582
TCGA-ED-A82E	408	0	-0.109956	0.344971	0.0815184	-0.211	0.0228428	0.0367909	0.118014	0.0256582	-0.0763304	0.152542	0.0653418	0.32205	0.0603707	0.645628	0.00332474	0.00250892	-0.215536	0.642177	0.0785345	-0.655952	0.217588	-0.580872	0.350645	0.247472	0.198627	-0.313345	0.189754	0.0124142	-0.148677	0.437799	0.184285	0.0567584	-0.203465	-0.10757	0.0703039	0.238145	0.0877535	0.069762	0.0656626	0.180167	-0.35741	-0.227278	0.148767	0.0626236	0.230497	-0.18597	0.370194
TCGA-DD-A3A3	535	1	-0.256356	0.540864	0.675291	0.382896	0.422035	0.445691	0.509739	0.675444	0.715397	0.535504	0.668875	0.603234	0.584819	0.633837	-0.642688	0.334085	0.700915	0.463869	0.702148	-0.66603	0.391298	0.438046	0.786902	0.639648	0.559453	0.568124	0.591454	0.231245	0.590275	0.678069	0.500919	0.689907	0.473207	0.321017	0.236091	0.426273	0.489896	0.258541	0.138188	0.685761	-0.235614	-0.238127	0.2693	-0.236449	0.356282	0.26844	-0.0465309
TCGA-QA-A7B7	94	0	0.10003	0.339056	0.674003	0.0518119	0.311394	-0.144512	0.207934	0.643039	0.722217	0.44027	0.640133	0.837751	0.661417	0.740474	0.501955	-0.317432	0.719217	0.467349	0.687267	-0.727187	0.217583	0.873954	0.337084	0.3045	0.536393	0.306105	0.531495	-0.273729	0.484806	0.632303	0.529373	0.637588	0.466211	0.0460605	0.181915	0.287414	0.0193014	0.319237	-0.0610845	0.643765	0.527145	0.385315	0.191974	-0.379082	0.0866929	-0.17186	0.354329
TCGA-DD-AACG	469	1	-0.260104	0.448922	0.720227	0.325745	0.168796	0.268513	0.402757	0.553683	0.793508	0.516341	0.542584	0.710125	0.71371	0.788928	0.255331	0.0986336	0.735909	0.282658	0.74482	-0.708165	0.317454	0.486839	0.373726	0.533218	0.547356	0.326812	0.704899	0.175552	0.547655	0.654639	0.514499	0.708557	0.445015	0.166985	0.00757126	0.369233	0.447636	0.403757	0.12263	0.648337	-0.103025	-0.0109345	0.25412	-0.308383	-0.0496525	0.0709442	-0.159806
TCGA-ZP-A9D0	1091	0	-0.00811406	0.572129	0.76271	0.405845	0.348388	0.23278	0.54513	0.739183	0.761609	0.656376	0.556938	0.75805	0.654728	0.781145	0.00348093	0.0949747	0.589691	0.709421	0.774722	-0.737099	0.50993	0.934014	0.785394	0.649986	0.446486	0.739192	0.689203	0.0258848	0.49922	0.740744	0.349557	0.656441	0.460797	0.221876	0.196722	0.44383	0.348568	0.276514	0.0982428	0.750988	-0.0676232	0.0784649	0.328692	-0.0612549	0.197193	-0.24001	-0.0905902
TCGA-DD-AAE4	608	0	-0.274154	0.544827	0.860315	0.383502	0.132355	0.427094	0.497743	0.712195	0.774905	0.634705	0.581879	0.643612	0.730019	0.833972	-0.183119	-0.0371547	0.585027	0.331407	0.871712	-0.308045	0.374469	0.796942	0.683789	0.714682	0.556	0.537351	0.782809	0.0926635	0.401889	0.719326	0.400401	0.714459	0.576052	0.156809	0.304991	0.488512	0.547414	0.364129	-0.04129	0.794049	-0.0555087	-0.0874005	0.377408	-0.13438	0.147802	0.0504337	-0.164015
TCGA-XR-A8TG	898	0	0.257702	0.383694	0.624349	0.328869	0.285785	0.180974	0.322804	0.627385	0.779686	0.588924	0.682155	0.616524	0.612657	0.810273	-0.211993	-0.570004	0.67479	0.455973	0.675336	-0.387065	0.425159	0.827946	0.723291	0.621435	0.50667	0.649487	0.530597	-0.0281742	0.352626	0.640691	0.259156	0.776406	0.469827	0.0729083	0.00790696	0.270204	0.271765	0.286409	-0.0565336	0.717986	0.0671936	0.166685	0.203942	-0.188581	0.122692	-0.0731353	0.189893
TCGA-DD-A1EI	183	0	0.278342	0.551516	0.76041	0.259373	0.194969	0.238164	0.446378	0.714554	0.902982	0.684201	0.778229	0.719985	0.66579	0.91379	-0.0853206	-0.491564	0.645537	0.62675	0.775908	-0.152924	0.357252	0.966823	0.817743	0.671374	0.490457	0.798422	0.551091	-0.00719812	0.495177	0.790404	0.586736	0.765872	0.575341	0.0335212	0.157148	0.412131	0.407158	0.294873	-0.0576331	0.81262	0.197722	0.0986394	0.297927	-0.0893922	0.320677	-0.198173	-0.125389
TCGA-ZS-A9CE	1241	0	0.0597683	0.360856	0.747211	0.320374	0.409432	0.147264	0.31568	0.587433	0.781445	0.545887	0.649837	0.763304	0.609771	0.875053	0.299191	-0.0362904	0.696507	0.607892	0.763754	-0.696712	0.39224	0.870227	0.580558	0.590897	0.547431	0.621392	0.622124	0.00328184	0.639906	0.726474	0.576365	0.629584	0.465119	0.176757	0.232465	0.471073	0.473363	0.326082	-0.0105632	0.747299	0.258168	0.259398	0.348537	-0.243238	0.334372	-0.19536	0.348989
TCGA-DD-AAD0	137	0	0.0279242	0.414673	0.745509	0.313656	0.336944	-0.00738231	0.413267	0.693644	0.82716	0.485101	0.59764	0.769474	0.594184	0.733112	0.299159	-0.23533	0.648589	0.561697	0.754854	-0.837741	0.434241	0.813949	0.8718	0.548138	0.513376	0.821987	0.625055	-0.126803	0.415608	0.670793	0.428611	0.670616	0.477363	0.294136	0.306434	0.463927	0.247034	0.292815	-0.0184406	0.705121	0.339284	0.118332	0.408772	-0.251061	0.344266	-0.235686	0.389989
TCGA-DD-A1EK	558	1	-0.269544	0.57594	0.787038	0.400321	0.525659	0.404945	0.515029	0.770654	0.844645	0.625073	0.701336	0.696608	0.659826	0.928099	-0.621792	-0.475933	0.678377	0.552582	0.803722	-0.266312	0.473604	0.902792	0.775529	0.629983	0.432604	0.718918	0.653376	0.169954	0.513034	0.680465	0.610576	0.615898	0.560951	0.494096	0.487141	0.523132	0.427779	0.29255	0.0172341	0.767912	0.22776	0.267084	0.493357	0.125141	0.570918	0.296762	-0.205103
TCGA-ED-A8O5	406	0	0.0788724	0.411209	0.131234	0.117401	0.0670927	0.0509995	0.419952	0.564619	0.808118	0.485636	0.548312	0.581233	0.395304	0.766334	-0.141226	-0.2724	0.604993	0.483058	0.177164	-0.765535	0.424164	0.913301	0.59444	0.611888	0.511539	0.604917	0.452612	-0.0138634	0.161535	0.54043	0.133657	0.600662	0.340522	-0.114912	-0.196549	0.224823	0.140926	0.167762	0.0501544	0.621726	-0.032717	-0.117518	0.110699	-0.238819	0.145007	-0.29736	0.00709125
TCGA-DD-A4NN	899	1	-0.24907	0.282058	0.717173	-0.105249	-0.059582	-0.0481927	0.219451	0.448165	0.723837	0.461293	0.487299	0.631331	0.421512	0.42617	0.282949	-0.275533	0.723241	0.328905	0.741921	-0.70338	0.254476	0.778476	0.520351	0.55061	0.414965	0.60907	0.640005	-0.229829	0.273756	0.487686	0.230569	0.444946	0.344413	-0.0301323	-0.196241	0.187172	0.241979	0.287451	-0.0341039	0.622529	-0.244204	-0.106287	0.080024	-0.0111312	0.127412	-0.118542	0.394046
TCGA-2Y-A9GV	2532	1	0.292466	0.558333	0.727026	0.588102	0.377883	0.378859	0.243062	0.603919	0.799474	0.596141	0.601991	0.640892	0.604805	0.891917	-0.282559	-0.352592	0.613536	0.33027	0.772272	-0.260836	0.321989	0.862039	0.814837	0.522287	0.328657	0.761814	0.638509	0.17968	0.316451	0.673186	0.349806	0.75023	0.575363	0.127151	0.147903	0.293622	0.210991	0.46067	0.171228	0.73768	0.038268	0.0664311	0.199114	-0.0583946	0.243314	-0.0546987	-0.239113
TCGA-DD-A11A	79	0	0.027361	0.575512	0.763582	0.355	0.34025	0.308746	0.494495	0.739792	0.868504	0.692512	0.692326	0.759272	0.608048	0.785797	-0.193682	-0.671903	0.394975	0.58739	0.781806	-0.0204107	0.400651	0.957537	0.840288	0.69031	0.417439	0.8591	0.521434	0.286174	0.562732	0.738736	0.498827	0.734776	0.569874	0.214119	0.160798	0.471753	0.486367	0.24626	0.152961	0.747861	0.11184	0.0986938	0.366072	0.0720967	0.380933	-0.0435386	-0.324502
TCGA-G3-A3CJ	594	0	0.0999073	0.436256	0.861201	0.306994	0.189899	0.231538	0.409379	0.569081	0.832597	0.572702	0.634292	0.6496	0.655459	0.749365	0.110484	0.0747372	0.789374	0.570707	0.865231	-0.777223	0.311837	0.278516	0.736603	0.662168	0.525844	0.528064	0.763916	0.124577	0.406542	0.667325	0.453432	0.80338	0.426302	0.242048	0.159497	0.452698	0.523752	0.325741	0.0458585	0.693008	-0.0365911	-0.0519139	0.336823	-0.108326	0.357004	-0.0555233	0.111907
TCGA-DD-A73F	1085	0	0.121792	0.451821	0.485912	0.491665	0.206028	0.27791	0.440366	0.726047	0.813226	0.538405	0.68878	0.717236	0.715276	0.835576	0.129284	-0.423703	0.799358	0.59505	0.557206	-0.50996	0.54865	0.959186	0.868377	0.656515	0.522251	0.784835	0.61001	0.213729	0.516907	0.702365	0.596772	0.714717	0.533537	0.148308	0.12598	0.361666	0.426239	0.474682	0.182563	0.791234	0.260668	0.164021	0.283434	-0.196547	0.120458	-0.131059	-0.194872
TCGA-DD-AADA	1233	0	-0.0469282	0.481703	0.827333	0.365318	0.169797	0.349746	0.189972	0.660939	0.830553	0.497526	0.237551	0.59481	0.541217	0.79126	-0.47965	-0.233182	0.442426	0.257923	0.846195	-0.538555	0.275973	0.837844	0.522349	0.621776	0.469811	0.606867	0.761476	0.0922696	0.311848	0.657193	0.00616304	0.649549	0.283132	-0.0388788	-0.274129	0.121288	0.174481	0.350577	0.10102	0.52797	-0.112622	-0.103258	-0.0127291	-0.193875	-0.173146	-0.304588	-0.103994
TCGA-DD-A1EB	2017	0	0.118908	0.264908	0.821806	0.376954	0.147063	0.0186676	0.206553	0.526866	0.656577	0.55715	0.601198	0.735504	0.506782	0.827152	0.0865584	-0.378645	0.612672	0.704335	0.822948	-0.649352	0.296241	0.793181	0.586333	0.413662	0.514821	0.694035	0.724766	-0.118012	0.606946	0.679036	0.492656	0.652457	0.373363	0.00108916	0.198936	0.402872	0.0729778	0.316027	0.0872655	0.599353	0.341322	0.30906	0.32652	-0.0908909	0.469922	-0.0162528	0.166771
TCGA-DD-AACF	365	1	0.0553365	0.335427	0.647363	0.108224	0.138889	0.132681	0.357944	0.555616	0.818798	0.496962	0.244094	0.697623	0.466562	0.772004	-0.534982	0.139696	0.504413	0.512705	0.616996	-0.56364	0.433182	0.69518	0.450405	0.478926	0.606792	0.601114	0.574887	-0.0397326	0.174749	0.570175	0.396359	0.74945	0.470113	0.0328508	-0.0592063	0.17332	0.22707	0.350728	0.0183136	0.694906	-0.171558	-0.087529	0.0544288	-0.166318	0.238594	-0.225928	0.250247
TCGA-XR-A8TF	693	1	-0.110336	0.481642	0.73824	0.221887	0.107862	0.0234864	0.447734	0.750342	0.748174	0.50557	0.388042	0.737684	0.628584	0.786705	-0.103405	-0.0913743	0.54942	0.573488	0.748931	-0.61091	0.496855	0.823425	0.440071	0.569041	0.565523	0.54734	0.617094	-0.147643	0.558056	0.633515	0.324753	0.635094	0.447808	-0.150007	-0.0928426	0.208645	0.365665	0.360414	0.0682881	0.68802	-0.0500534	-0.21301	0.0556389	-0.223256	-0.10044	-0.174317	-0.0825836
TCGA-DD-AACU	1567	0	0.265611	0.359384	0.825061	0.359757	0.21538	0.321218	0.493308	0.772998	0.83749	0.594697	0.735515	0.720118	0.552934	0.848751	0.397777	-0.337707	0.740573	0.576136	0.831661	-0.657766	0.43835	0.950755	0.634132	0.609952	0.62331	0.619759	0.724546	0.110878	0.487467	0.730683	0.521536	0.665406	0.463336	0.0930306	0.0519987	0.347347	0.409011	0.406251	0.167921	0.694544	-0.097154	-0.156449	0.271333	-0.10379	0.510067	-0.0682907	0.144104
TCGA-2Y-A9H1	1229	1	-0.140804	0.542026	0.887533	0.279509	0.237153	0.337368	0.461493	0.656285	0.809492	0.494985	0.553644	0.649564	0.574652	0.874444	-0.182281	-0.128453	0.663051	0.399163	0.891197	-0.703819	0.298696	0.627571	0.685515	0.580433	0.550664	0.491534	0.880536	0.11188	0.641556	0.71782	0.481007	0.697412	0.479492	0.149457	0.161425	0.406001	0.428814	0.317037	0.135973	0.746202	-0.162478	-0.133279	0.211637	-0.142754	0.151279	0.190065	-0.126397
TCGA-DD-AADO	453	0	-0.208827	0.428142	0.582134	0.347611	0.341548	0.401333	0.358896	0.450079	0.617588	0.318362	0.695854	0.328103	0.482743	0.739893	-0.0454039	0.581035	0.800449	0.365104	0.618511	-0.58963	0.251591	0.444925	0.790162	0.557876	0.501056	0.668454	0.536931	0.0911619	0.572585	0.619281	0.598351	0.536992	0.517817	0.228606	0.225969	0.395856	0.462634	0.37653	0.160157	0.658495	-0.0316052	-0.0621511	0.326202	-0.143352	0.140515	0.0782685	0.172364
TCGA-K7-A5RG	519	0	0.328116	0.420814	0.732135	0.388315	0.119882	0.372875	0.309109	0.640768	0.748075	0.559681	0.388711	0.208138	0.613024	0.843893	-0.325588	-0.155133	0.315385	0.328897	0.737045	-0.167189	0.44195	0.8943	0.404106	0.49673	0.46927	0.583728	0.60218	0.22568	0.235881	0.611089	0.0606559	0.583169	0.341621	0.0378851	0.143013	0.264256	0.352896	0.426685	0.177255	0.716338	0.108652	0.133029	0.203996	-0.177019	0.108622	-0.0944211	-0.340213
TCGA-DD-AAVQ	2728	0	0.14209	0.446998	0.581329	0.421559	0.0990713	0.425769	0.381663	0.614983	0.771025	0.423414	0.612847	0.510768	0.542206	0.722639	-0.0838586	0.255068	0.68139	0.179692	0.631932	-0.505823	0.203266	0.821263	0.434625	0.608704	0.531907	0.556332	0.233087	0.091011	0.453009	0.641536	0.412511	0.563042	0.293786	0.0351615	-0.096322	0.23298	0.303339	0.322491	0.128731	0.563639	-0.411442	-0.275225	0.0960287	-0.215996	0.257687	0.0163383	-0.0278603
TCGA-BC-A216	1351	0	-0.099129	0.581639	0.818041	0.434583	0.247578	0.378232	0.533136	0.772912	0.823861	0.637686	0.654289	0.65015	0.686697	0.904992	-0.255198	-0.378194	0.505114	0.474339	0.789233	-0.124793	0.403817	0.92436	0.820004	0.768267	0.323235	0.821337	0.644306	0.217837	0.496977	0.753788	0.455393	0.768778	0.544388	0.155102	0.230483	0.474808	0.516105	0.383238	0.0377153	0.799206	-3.41003e-05	0.0755936	0.380616	-0.042661	0.133339	0.0632466	-0.301931
TCGA-DD-AACL	107	1	-0.456205	0.458889	0.566357	0.353733	0.242646	0.432716	0.435875	0.544598	0.567392	0.449011	0.471524	-0.103648	0.542956	0.778514	-0.469332	0.141539	0.659817	0.226131	0.611608	-0.120203	0.352168	0.829413	0.750196	0.607374	0.577102	0.677702	0.627697	0.221882	0.519365	0.517091	0.424062	0.679726	0.460149	0.105767	0.283308	0.404436	0.487535	0.395004	0.192164	0.644619	-0.00298312	-0.195549	0.373868	0.0318205	0.229662	0.277839	-0.199756
TCGA-RG-A7D4	1098	0	0.115888	0.39863	0.375459	0.295068	0.114475	0.147881	0.40234	0.574948	0.774566	0.5049	0.615554	0.612929	0.653168	0.650449	0.447398	-0.153815	0.732901	0.42318	0.481262	-0.756397	0.354421	0.597486	0.465714	0.457888	0.433611	0.347373	0.451291	0.000729974	0.537579	0.666626	0.50283	0.54083	0.540308	-0.00485158	-0.01576	0.343011	0.265821	0.242614	0.0282361	0.630714	-0.253486	-0.280517	0.216375	-0.295482	-0.0515296	-0.212998	-0.0390803
TCGA-ED-A4XI	819	0	0.210214	0.551304	0.673242	0.491147	0.25977	0.463108	0.36449	0.808109	0.861325	0.604297	0.669956	0.726156	0.622677	0.90157	-0.251368	-0.407826	0.62034	0.535563	0.712004	-0.096859	0.338299	0.953015	0.772229	0.657884	0.47363	0.774943	0.501981	0.164887	0.524743	0.767327	0.477109	0.679779	0.431699	0.0532602	0.186053	0.338881	0.308613	0.469162	0.176794	0.736389	-0.111997	-0.010209	0.222049	-0.0523682	0.483378	-0.0440695	-0.314755
TCGA-G3-A3CI	180	0	-0.0487121	0.603178	0.901086	0.543451	0.313995	0.413956	0.521835	0.719789	0.794562	0.677062	0.637035	0.708426	0.797109	0.784555	-0.239368	-0.154259	0.786153	0.62246	0.904458	-0.297867	0.374667	0.917761	0.765219	0.725049	0.390086	0.769687	0.884236	0.0757678	0.537886	0.781843	0.599464	0.728913	0.460496	0.377494	0.251762	0.51663	0.379055	0.481562	0.106203	0.762224	0.0634619	0.107022	0.469468	-0.160315	0.290409	-0.0483193	-0.297116
TCGA-K7-A6G5	512	0	0.0470734	0.52221	0.789461	0.483994	0.318285	0.413118	0.438073	0.629066	0.76662	0.681945	0.786969	0.845719	0.678401	0.826074	-0.283498	-0.057871	0.729183	0.649106	0.801758	-0.441908	0.489269	0.85593	0.689714	0.669063	0.618998	0.67608	0.68322	0.255592	0.644758	0.754039	0.665706	0.753368	0.636899	0.232371	0.144325	0.405681	0.525818	0.375241	0.219833	0.687235	-0.0409564	0.0949393	0.277486	-0.00346776	0.430647	0.201986	0.201842
TCGA-DD-A1ED	2301	0	0.195889	0.546664	0.757372	0.28894	0.152	0.22467	0.503905	0.759539	0.811893	0.717591	0.589248	0.785721	0.578623	0.812977	-0.0571064	-0.578829	0.434992	0.604724	0.724383	-0.0660512	0.303625	0.874381	0.880675	0.689808	0.431018	0.765383	0.620696	0.170972	0.321514	0.748061	0.32519	0.771585	0.579209	0.0974735	0.0802619	0.437022	0.287745	0.261649	0.0454677	0.739455	-0.0866966	-0.0913694	0.301948	-0.0192254	0.282615	0.122227	-0.188296
TCGA-G3-A3CK	585	0	0.246646	0.347782	0.828708	0.168932	0.307609	0.0810683	0.370858	0.606752	0.766786	0.631588	0.290383	0.734035	0.655978	0.740453	0.544181	-0.532311	0.694004	0.697573	0.832733	-0.801198	0.485722	0.43637	0.77307	0.650599	0.459946	0.4433	0.61417	0.0115229	0.329392	0.669696	0.419622	0.771112	0.542768	0.134986	0.130582	0.399891	0.425802	0.365698	0.0144339	0.756487	0.133915	0.0225437	0.239727	-0.154356	0.207803	-0.161683	0.238597
TCGA-K7-A5RF	631	0	0.209692	0.531348	0.851907	0.528481	0.157706	0.460925	0.512671	0.686792	0.849285	0.645678	0.747296	0.723039	0.693631	0.900165	-0.235641	-0.205938	0.571722	0.462534	0.854345	0.129369	0.395728	0.952832	0.713764	0.729056	0.430822	0.659145	0.655843	0.161231	0.190034	0.736536	0.418101	0.635917	0.483626	0.0783404	0.22415	0.464769	0.465549	0.502987	0.0956885	0.758688	-0.00578096	-0.0115224	0.348112	0.122498	0.351284	0.208874	-0.320141
TCGA-DD-A1EJ	1005	1	-0.306527	0.369027	0.356627	0.0349899	0.38491	0.0473023	0.330189	0.564161	0.696064	0.443136	0.720289	0.794098	0.57216	0.620426	0.359283	-0.0664658	0.849055	0.678147	0.466668	-0.544801	0.463745	0.526596	0.0525687	0.386331	0.617321	-0.0928394	0.450343	0.0637574	0.449688	0.647788	0.624683	0.466106	0.536788	0.295045	0.27204	0.410887	0.329593	0.369178	0.0938924	0.663597	0.168373	0.0133944	0.286302	-0.0649079	0.504982	-0.120973	0.556603
TCGA-BC-A8YO	562	0	0.517506	0.255493	0.691497	0.266553	0.314293	0.183101	0.210734	0.383672	0.85118	0.556425	0.587701	0.672573	0.600292	0.964156	0.405747	-0.555841	0.581657	0.544704	0.622968	-0.52761	0.502255	0.38717	0.663331	0.491194	0.480183	0.542629	0.425877	0.120367	0.245893	0.65508	0.361518	0.623654	0.526356	0.210735	0.105314	0.463447	0.194714	0.457207	0.0810497	0.639451	0.291225	0.107137	0.392542	-0.346172	0.0919153	-0.325788	0.162892
TCGA-ES-A2HT	438	1	0.390943	0.556173	0.775446	0.276616	0.271051	0.351771	0.534184	0.766826	0.808137	0.667685	0.676515	0.823557	0.659827	0.882752	-0.127729	-0.0655306	0.489752	0.658131	0.754921	-0.188018	0.39378	0.929553	0.734529	0.707393	0.517013	0.796637	0.520819	0.091914	0.392264	0.748238	0.512262	0.720801	0.429848	0.0404603	0.131703	0.405144	0.498199	0.276343	0.0169703	0.739126	-0.0332811	0.0212343	0.305296	0.0326112	0.421457	-0.0259449	-0.214636
TCGA-DD-AADM	12	1	-0.130679	0.463845	0.678533	0.2206	0.251681	0.279054	0.375126	0.686262	0.816167	0.547057	0.637101	0.734466	0.538878	0.875576	-0.549883	-0.25305	0.70571	0.556451	0.712581	-0.675732	0.513476	0.703948	0.359459	0.712269	0.591758	0.425378	0.655009	0.00374267	0.423304	0.678527	0.551713	0.801539	0.477862	0.136141	0.0758362	0.449199	0.539916	0.308251	-0.0707606	0.740467	-0.125538	-0.0514079	0.302546	-0.149952	0.117826	0.00476323	0.00817922
TCGA-EP-A2KB	596	1	0.176415	0.387815	0.642569	0.0132647	0.229373	-0.0848007	0.279147	0.676176	0.787068	0.350672	0.399452	0.529419	0.535194	0.890511	0.727146	-0.431525	0.70545	0.415285	0.644854	-0.706649	0.406599	0.92992	0.624305	0.445912	0.522572	0.410609	0.623482	0.00698047	0.228178	0.645963	0.225339	0.577992	0.351622	-0.0667205	-0.147667	0.24219	0.127185	0.352255	0.0504064	0.685542	-0.0313933	-0.0925546	0.117642	-0.282366	-0.0215043	-0.419375	0.193731
TCGA-KR-A7K8	906	0	0.130781	0.219547	0.708211	0.45033	0.352751	0.322835	0.154548	0.464415	0.570439	0.349035	0.635216	0.390737	0.557784	0.876337	0.26511	-0.050445	0.639842	0.194732	0.724914	-0.552767	0.307337	0.0908018	0.66585	0.654089	0.567195	0.643056	0.633623	0.0380788	0.299908	0.626556	0.396936	0.748276	0.573671	0.297705	0.302216	0.373356	0.442021	0.403313	0.247523	0.717046	-0.0983381	-0.12949	0.2509	-0.0105668	0.288996	-0.0297833	-0.147632
TCGA-G3-AAV4	27	1	0.168756	0.427783	0.702875	0.152425	0.158505	-0.0615001	0.444326	0.662207	0.70472	0.705869	0.641642	0.770584	0.687419	0.444535	0.41212	-0.293703	0.761092	0.462345	0.735322	-0.740293	0.41924	0.617928	0.167164	0.642514	0.482374	0.555717	0.586385	-0.0466031	0.249444	0.70383	0.457765	0.510043	0.355923	0.0851424	-0.0556486	0.361044	0.337076	0.210228	0.0284939	0.62362	0.19511	0.0597853	0.259149	-0.182149	0.243092	-0.101513	0.338709
TCGA-LG-A9QC	425	0	0.243881	0.379228	0.780285	0.094436	0.202107	-0.0560703	0.345358	0.54628	0.801061	0.566732	0.716006	0.425175	0.548769	0.805953	-0.0511424	0.0614405	0.73724	0.597152	0.797547	-0.703636	0.274398	0.29526	0.749923	0.564649	0.256612	0.650492	0.60288	-0.113278	0.481961	0.673796	0.40037	0.633713	0.423508	0.144669	0.0200317	0.369451	0.126328	0.289339	0.0687509	0.595478	0.058773	0.174575	0.212217	-0.264181	0.321711	-0.100305	-0.0955138
TCGA-BC-A10W	91	1	-0.188917	0.545267	0.771764	0.583046	0.207545	0.403113	0.573297	0.752651	0.892761	0.716996	0.700312	0.805341	0.664411	0.858251	0.168539	0.0292105	0.703161	0.544199	0.780979	-0.19788	0.377861	0.910552	0.893465	0.690761	0.463354	0.776097	0.705843	0.377823	0.508605	0.769633	0.492074	0.787531	0.540915	0.0916141	0.199414	0.519225	0.48449	0.401156	0.117543	0.787729	0.0651566	0.084843	0.40646	-0.0818991	0.339256	0.00970044	-0.287049
TCGA-2Y-A9H7	1168	0	0.0426902	0.397695	0.520895	0.189822	0.172196	0.0981905	0.341029	0.551638	0.773967	0.430652	0.701425	0.635242	0.572718	0.835206	-0.0276971	-0.148986	0.83731	0.530872	0.592258	-0.718143	0.425776	0.946417	0.353713	0.402487	0.524735	0.377113	0.576351	-0.022096	0.423414	0.63561	0.505569	0.549308	0.482177	0.0368577	-0.152855	0.197412	0.266873	0.27098	0.0218961	0.681653	-0.0483272	-0.0663425	0.100805	-0.15146	-0.0940177	-0.10445	-0.00211189
TCGA-DD-AAE6	141	0	0.106881	0.449621	0.67457	0.185952	0.197369	0.168095	0.491846	0.706577	0.799474	0.577214	0.710317	0.559689	0.596734	0.92935	0.213336	0.354745	0.731804	0.546374	0.684694	-0.926665	0.533173	0.942934	0.832274	0.571453	0.615191	0.886065	0.436399	-0.0151219	0.671913	0.709949	0.567976	0.711292	0.472808	0.17443	-0.0120093	0.380906	0.384722	0.278511	0.146358	0.755961	0.158225	0.185681	0.266882	-0.286358	0.309679	-0.115448	0.301126
TCGA-G3-A25V	860	0	0.0644228	0.493474	0.537572	0.570829	0.405699	0.499014	0.341328	0.651465	0.775598	0.630017	0.729237	0.80668	0.610144	0.75695	-0.0619009	-0.695211	0.470855	0.607913	0.589005	-0.327823	0.426704	0.894422	0.776256	0.649648	0.535035	0.739761	0.481471	0.174098	0.554626	0.741229	0.578675	0.765763	0.632058	0.186755	0.184048	0.441918	0.471711	0.547079	0.209786	0.757817	-0.0176847	0.0703904	0.2998	-0.0319596	0.293422	0.151659	-0.171506
TCGA-DD-AACS	1804	0	-0.0100333	0.454767	0.777622	0.254819	0.127616	0.189413	0.342404	0.737375	0.688969	0.484228	0.565742	0.502562	0.625695	0.852798	-0.603202	-0.092767	0.660285	0.383711	0.777669	-0.794713	0.401042	0.877192	0.547999	0.562508	0.465245	0.655425	0.65677	-0.0902697	0.621599	0.694	0.45573	0.679815	0.453679	0.0435825	0.134931	0.270157	0.323064	0.441723	0.0242128	0.725328	0.10841	0.022429	0.19222	-0.118247	0.338338	0.197968	0.306961
TCGA-G3-AAV2	372	0	-0.0240801	0.420422	0.701077	0.377137	0.191265	0.162946	0.435909	0.644459	0.796096	0.630048	0.527415	0.749896	0.693438	0.716135	0.482123	-0.273913	0.698046	0.513425	0.702866	-0.713576	0.24716	0.663574	0.630255	0.651762	0.485391	0.542006	0.641834	-0.186556	0.646191	0.743847	0.391775	0.60953	0.467446	0.0306231	0.0106633	0.233439	0.393264	0.325624	-0.00801016	0.663879	-0.117971	0.0661319	0.136503	-0.116997	0.525613	-0.195646	0.0670342
TCGA-2Y-A9H5	555	1	0.248682	0.480367	0.509164	0.328968	0.14544	0.220451	0.26312	0.641485	0.77026	0.422832	0.670963	0.577597	0.54221	0.789142	-0.459507	-0.00262953	0.78351	0.39433	0.576866	-0.62991	0.265689	0.887334	0.654485	0.539376	0.397762	0.57994	0.396577	0.0158883	0.465971	0.682837	0.433216	0.66589	0.389699	-0.0529851	-0.079863	0.190574	0.0833208	0.281236	0.057631	0.624273	-0.0893692	-0.0743835	0.0967492	-0.148557	0.0346949	-0.102146	-0.191322
TCGA-DD-AADP	458	0	-0.210363	0.566376	0.712376	0.286052	0.189277	0.148921	0.361251	0.778804	0.837162	0.536481	0.713787	0.676965	0.564474	0.920193	-0.163198	-0.495295	0.765766	0.46345	0.738215	-0.722042	0.448431	0.913362	0.685465	0.594976	0.556318	0.664842	0.60041	-0.0589884	0.690331	0.689334	0.426501	0.63917	0.421187	-0.0382287	-0.0751628	0.23343	0.24644	0.278558	0.0718661	0.754349	0.15562	-0.0259395	0.123396	-0.149701	0.0331786	-0.139051	0.1123
TCGA-WJ-A86L	345	0	0.000542611	0.347756	0.753759	0.300941	0.203841	0.0358064	0.245311	0.433978	0.806147	0.528313	0.624093	0.515037	0.635791	0.820311	-0.263649	-0.00553934	0.772559	0.0346341	0.759174	-0.868589	0.267337	0.554003	0.614508	0.458845	0.387496	0.653436	0.601011	0.0292413	0.540219	0.584955	0.364445	0.548836	0.235485	-0.0237113	-0.00160033	0.212501	0.0532909	0.423612	0.152856	0.629213	0.113057	0.0512229	0.151834	-0.0640353	0.180422	0.0878117	0.245255
TCGA-DD-AAW1	1989	0	0.303291	0.392037	0.768998	0.352812	0.0862488	0.117369	0.404069	0.713975	0.782395	0.520227	0.560287	0.805279	0.543796	0.826052	0.144069	-0.249564	0.693133	0.553642	0.78416	-0.671863	0.386526	0.786436	0.827311	0.591755	0.438546	0.811991	0.700559	-0.03833	0.474328	0.685122	0.397036	0.683278	0.532092	-0.0333914	0.0838835	0.299451	0.250622	0.351004	0.00811946	0.692817	0.120803	0.144839	0.209876	-0.256241	0.441234	-0.120504	0.0247804
TCGA-5R-AA1C	520	0	0.158912	0.417863	0.726115	0.255216	0.222437	0.30494	0.360464	0.588672	0.883326	0.557842	0.450121	0.355463	0.652909	0.837478	-0.103161	-0.163713	0.548111	0.602942	0.73688	-0.66573	0.364681	0.763822	0.82538	0.678434	0.44851	0.817407	0.640462	0.056391	0.394473	0.627759	0.397937	0.703257	0.519253	-0.0194311	0.122013	0.263253	0.504458	0.282628	-0.0802318	0.771084	0.110306	0.0499721	0.20218	-0.286441	0.28794	-0.0553705	-0.0830565
TCGA-DD-AAD8	1219	0	-0.120473	0.486113	0.393981	0.392296	0.298947	0.203456	0.361568	0.736485	0.806442	0.559082	0.59522	0.48024	0.577005	0.838936	-0.150132	-0.285448	0.308947	0.271081	0.521329	-0.615407	0.469612	0.782856	0.520582	0.600287	0.541564	0.705016	0.563238	-0.00231656	0.477975	0.674362	0.450478	0.689753	0.376812	0.21	0.274698	0.27236	0.294039	0.451909	0.0493509	0.702914	0.101695	0.0539128	0.160675	-0.415862	-0.0727192	-0.20412	-0.053784
TCGA-DD-A118	3437	0	-0.0799247	0.538288	0.775901	0.382612	0.1927	0.339447	0.51379	0.68424	0.844378	0.591421	0.572229	0.669417	0.619268	0.892222	-0.369876	-0.36977	0.673008	0.491142	0.780239	-0.4758	0.449191	0.945317	0.860879	0.718861	0.438832	0.872905	0.6686	0.2174	0.559894	0.756788	0.450588	0.834453	0.425951	0.0838567	0.162812	0.453871	0.463083	0.251305	0.0296898	0.800826	0.189294	0.131386	0.35807	-0.120165	0.163328	-0.132212	-0.27652
TCGA-2Y-A9GZ	848	1	-0.10713	0.400575	0.555917	0.314982	0.0928126	0.14755	0.333276	0.751167	0.845129	0.511236	0.567296	0.693591	0.674225	0.892161	0.250201	-0.0991961	0.620074	0.42229	0.622731	-0.771525	0.423825	0.905969	0.697806	0.560421	0.569875	0.643768	0.608509	-0.0473346	0.418774	0.739922	0.403806	0.720623	0.456061	-0.0146284	0.142853	0.340687	0.224069	0.459426	0.123894	0.744646	0.140196	0.0830532	0.22582	-0.150748	0.151583	-0.16052	0.19633
TCGA-2V-A95S		0	0.419226	0.18886	0.232011	0.297375	0.235403	0.193906	0.173366	0.457712	0.63008	0.460619	0.470618	0.305522	0.374951	0.783628	-0.233928	0.0831196	0.593227	0.205319	0.350023	-0.611586	0.338789	0.856058	0.0648007	0.305752	0.561281	-0.0186007	0.503023	0.0673292	0.404388	0.55468	0.224281	0.518138	0.232531	-0.0754545	0.0647548	0.13925	0.223614	0.269256	0.0255467	0.575033	-0.0844201	-0.162004	0.0123197	-0.232581	0.0761234	0.0233912	-0.261885
TCGA-WQ-A9G7	30	0	-0.39756	0.504298	0.6162	0.222599	0.216159	0.329327	0.37114	0.497022	0.616478	0.434036	0.435419	0.37765	0.416719	0.74443	0.35101	0.648558	0.600647	0.156751	0.642326	-0.738539	0.339202	0.589662	0.676513	0.585452	0.567752	0.715074	0.571628	0.190597	0.462267	0.429797	0.22301	0.487243	0.328002	0.108455	-0.078269	0.12635	0.385402	0.382515	0.108405	0.644159	-0.284505	-0.402239	0.0537477	-0.232203	-0.051595	0.229556	-0.282884
TCGA-BC-A10Y	711	1	0.223627	0.284782	0.695608	0.201849	0.0945462	0.0863429	0.257101	0.635338	0.694536	0.459651	0.57737	0.685159	0.583626	0.877742	0.23358	-0.553197	0.729227	0.518981	0.733098	-0.700143	0.416915	0.562116	0.204199	0.298666	0.582172	0.506037	0.492823	-0.163313	0.277664	0.65458	0.430829	0.699939	0.434097	-0.055603	0.0508195	0.28608	0.256798	0.317184	-0.0661935	0.710165	-0.0163382	0.146102	0.116376	-0.307176	0.0640167	-0.152453	0.436132
TCGA-CC-A9FW	248	0	-0.160474	0.54931	0.650803	0.177319	0.278248	0.0581698	0.388013	0.669687	0.68939	0.495457	0.559537	0.804328	0.603629	-0.387851	0.703913	0.105659	0.87605	0.606789	0.615177	-0.766695	0.430938	0.912262	0.611559	0.476059	0.36199	0.427762	0.466484	0.0648942	0.681707	0.586057	0.580614	0.477721	0.50828	0.108709	-0.146844	0.378304	0.287735	0.214858	0.174031	0.740979	-0.241854	-0.154441	0.268927	-0.02579	0.198146	-0.273716	0.197323
TCGA-UB-A7ME	486	0	-0.140612	0.319272	0.659793	0.331045	0.21905	0.306432	0.27077	0.561688	0.735696	0.564128	0.654358	0.774888	0.691899	0.732388	-0.0567491	0.0135053	0.841288	0.49983	0.664374	-0.550211	0.25141	0.685953	0.441774	0.557228	0.576534	0.55223	0.43802	0.073758	0.509899	0.723962	0.421317	-0.0309279	0.263154	0.0414268	-0.00270335	0.192332	0.308625	0.336662	0.160009	0.637753	-0.221089	-0.0166553	0.0541797	-0.21066	0.0541837	-0.0742608	-0.00438868
TCGA-DD-AADV	574	0	0.134163	0.444463	0.779681	-0.0581293	0.151006	0.0826981	0.352834	0.714578	0.631649	0.610087	0.369268	0.849575	0.574365	0.815605	0.0853292	-0.669279	0.590339	0.540964	0.790483	-0.678579	0.53769	0.930164	0.758376	0.497378	0.569847	0.747105	0.658033	-0.239788	0.386342	0.702286	0.38533	0.725797	0.481426	0.0348835	0.188617	0.308931	0.32292	0.400306	-0.0320793	0.736899	-0.0429609	0.112154	0.179984	-0.198502	0.284289	-0.17989	0.25794
TCGA-CC-5260	87	1	-0.287496	-0.00646701	0.187403	-0.236324	-0.248501	0.136319	-0.0330259	-0.348348	0.107077	-0.0845808	-0.0562553	0.686361	-0.174241	0.806787	-0.444793	-0.305031	-0.223806	-0.0338639	0.00827868	-0.537731	0.0406624	-0.35316	0.581894	0.148929	0.124013	0.0931436	0.224829	0.15151	-0.362266	-0.0780672	-0.142918	0.0182201	-0.0730123	-0.0549833	0.164769	-0.0240162	0.0751821	0.183087	0.001501	0.0859493	-0.588079	-0.663315	-0.0231779	0.252643	0.3479	0.17291	0.334856
TCGA-DD-AAEG	719	0	-0.0936615	0.536333	0.743618	0.273617	0.401498	0.274296	0.414552	0.72998	0.787647	0.595872	0.681688	0.774271	0.663452	0.717419	0.00978078	0.0958932	0.756658	0.716869	0.756041	-0.762589	0.417478	0.76807	0.558945	0.621005	0.598033	0.509937	0.654772	0.0152906	0.525827	0.699091	0.539247	0.774088	0.434247	0.262938	0.129297	0.499882	0.344903	0.428429	0.0577788	0.71838	-0.0724736	-0.181202	0.385192	-0.214445	0.340404	-0.0333459	0.111617
TCGA-RC-A7SF	579	0	0.156903	0.496924	0.693345	0.273192	0.138432	0.174983	0.342465	0.529336	0.692873	0.466655	0.613913	0.148349	0.606184	0.787177	-0.275781	0.0325715	0.701744	0.270833	0.707305	-0.591814	0.451206	0.849453	0.603968	0.507756	0.524788	0.645774	0.474846	0.000442993	0.710736	0.723287	0.433188	0.6782	0.537792	0.0233509	-0.0476059	0.301879	0.313367	0.341862	0.0181933	0.760646	-0.0658574	-0.152205	0.17486	-0.151782	0.22659	0.000576159	-0.0844914
TCGA-G3-AAV6	65	1	-0.391077	0.49542	0.59175	-0.0303011	0.0464801	0.0585599	0.379338	0.549709	0.577816	0.407425	0.585768	0.513135	0.565424	0.259862	0.648963	0.285627	0.689474	0.376138	0.605432	-0.696779	0.311623	0.881085	0.443294	0.442665	0.493392	0.63237	0.474395	0.108398	0.390648	0.518131	0.552823	0.276914	0.446595	0.0937572	-0.0600457	0.335715	0.387894	0.140703	0.0363431	0.617156	-0.212999	-0.0517343	0.18777	0.0961502	0.166239	-0.208601	0.274824
TCGA-BC-A10X	770	1	0.0566781	0.559463	0.748961	0.186285	0.294549	0.250876	0.51794	0.725088	0.914354	0.68801	0.750141	0.735621	0.633551	0.873709	-0.17708	-0.400212	0.547617	0.661733	0.749007	-0.241511	0.40976	0.925643	0.744975	0.710894	0.480286	0.717584	0.566227	0.0662849	0.479338	0.762677	0.550235	0.732656	0.540761	0.0361644	0.185326	0.43478	0.503707	0.30446	-0.00473708	0.805279	0.245149	0.234468	0.33244	0.00730793	0.379993	-0.161993	-0.251536
TCGA-ED-A459	910	0	0.0942722	0.504586	0.814272	0.498473	0.410565	0.344128	0.43375	0.519931	0.599097	0.533502	0.56929	0.611095	0.385199	0.860695	0.616257	0.56432	0.534543	0.615613	0.827606	-0.60278	0.487448	0.507527	0.800574	0.56173	0.54639	0.566113	0.76607	0.140926	0.235504	0.548207	0.440071	0.805554	0.501044	0.411843	0.333899	0.476298	0.438552	0.319135	0.15283	0.722345	0.100946	0.12005	0.377269	0.0189875	0.329519	0.154523	0.0271183
TCGA-K7-AAU7	359	0	-0.204817	0.309281	0.43028	0.457231	-0.0176946	0.459522	0.214675	0.435281	0.588997	0.455866	0.516138	0.0988316	0.394432	0.756716	-0.413326	-0.231061	-0.183659	0.0122502	0.520581	0.150574	0.317299	0.651833	0.594375	0.497849	0.364456	0.291077	0.531724	0.216353	0.353614	0.375351	-0.00767277	0.49572	0.316032	0.167767	0.131017	0.176863	0.189389	0.330133	0.153562	0.504493	-0.105439	-0.242495	0.203241	0.0692854	-0.0515931	0.0900425	-0.342388
TCGA-MI-A75C	291	0	-0.038394	0.414533	0.752622	0.453059	0.187644	0.285576	0.426728	0.621518	0.801192	0.655928	0.548209	0.629518	0.605868	0.842618	-0.140633	-0.02655	0.646314	0.582132	0.773578	-0.843027	0.446671	0.693591	0.584194	0.526451	0.550714	0.569091	0.730105	0.14446	0.666725	0.679586	0.461372	0.74624	0.515498	0.256307	0.0435144	0.434133	0.377344	0.344809	0.141726	0.734108	-0.0988497	-0.11994	0.326666	-0.283517	0.196667	-0.0965081	0.014004
TCGA-RC-A6M3	0	0	-0.379783	0.521498	0.628999	0.173074	0.236967	0.324636	0.515435	0.629809	0.441811	0.438114	0.243019	0.483233	0.425651	0.527708	-0.625169	0.684911	-0.0855858	0.468913	0.672406	-0.64179	0.522004	0.611194	0.351322	0.348837	0.550828	0.348969	0.699685	-0.100271	0.492764	0.441808	0.350049	0.699444	0.567707	0.441654	0.215194	0.380094	0.409401	0.392018	0.0763956	0.606281	0.155122	0.103905	0.337128	-0.366527	0.0326929	-0.171726	-0.170956
TCGA-KR-A7K0	65	1	0.15286	0.604586	0.776705	0.462233	0.209542	0.325269	0.403448	0.756826	0.816816	0.619855	0.637033	0.355565	0.668084	0.85874	0.116207	-0.375098	0.655953	0.483818	0.776752	-0.507386	0.476017	0.810961	0.636093	0.660026	0.468772	0.616633	0.436487	0.0246459	0.606788	0.721114	0.174972	0.756849	0.526694	0.060549	0.0617328	0.301816	0.430572	0.515342	0.169219	0.708483	-0.15547	-0.182956	0.215575	-0.216598	0.405742	0.0708393	-0.0109368
TCGA-DD-AAE2	638	0	0.362589	0.332508	0.792745	0.3858	0.27084	0.199575	0.315636	0.676962	0.833465	0.513571	0.695132	0.667502	0.637732	0.903037	0.178349	-0.66087	0.598213	0.540958	0.805409	-0.603909	0.510168	0.920877	0.779566	0.639119	0.516457	0.83604	0.710187	0.0113254	0.660909	0.74627	0.523601	0.759463	0.398667	0.0176444	0.15616	0.432739	0.409914	0.434172	0.14653	0.76109	0.303032	0.3902	0.280186	-0.267208	0.188083	-0.235648	0.159222
TCGA-UB-A7MA	848	0	-0.135991	0.372677	0.304367	-0.0591329	0.0405526	0.136029	0.201851	0.470907	0.461738	0.337582	0.207301	0.51733	0.330403	0.174068	-0.00822587	-0.475213	-0.425317	0.11351	0.446441	-0.706271	0.246189	0.439582	0.459853	0.454657	0.43454	0.335891	0.453307	0.082335	-0.0092688	0.358599	0.134969	0.19008	0.295782	-0.0722882	0.059939	0.0752105	0.112566	0.307752	0.0212058	0.472106	-0.285103	-0.381171	-0.0399802	-0.305733	0.129524	0.0520572	0.147016
TCGA-2Y-A9GS	724	1	0.161974	0.385764	0.639697	0.153974	0.379754	0.261292	0.278322	0.58827	0.793974	0.63338	0.717787	0.713209	0.572978	0.769324	0.180522	-0.377299	0.664776	0.628107	0.660927	-0.525803	0.491444	0.522943	0.557521	0.632329	0.624327	0.255079	0.598221	-0.116196	0.606964	0.709645	0.452205	0.709656	0.54909	0.274298	0.263278	0.409519	0.468845	0.380054	0.0494002	0.750535	0.176879	0.323947	0.346025	-0.228802	0.457074	0.0075979	-0.0558386
TCGA-CC-A1HT	101	1	0.237987	-0.127407	0.148093	-0.118292	0.315671	-0.134266	-0.229007	-0.334321	0.32206	-0.101055	0.202158	0.239421	-0.260169	-0.393744	0.438226	-0.588256	0.306161	0.0911274	0.271299	-0.126109	0.320347	-0.240601	-0.20596	-0.0945011	0.329872	-0.517118	0.126144	-0.0252556	-0.324992	0.0509333	0.0470383	0.34745	0.271464	0.0518284	0.286133	0.0824026	0.124888	-0.059367	0.0345614	0.0618776	0.0631139	-0.0601568	0.0895905	-0.0648522	0.179755	-0.164374	0.24103
TCGA-DD-AAVW	2317	0	0.090798	0.467722	0.669428	0.508074	0.134287	0.466088	0.333387	0.62684	0.816526	0.574422	0.673426	0.717961	0.61859	0.795075	-0.460459	-0.298022	0.748391	0.436599	0.702378	-0.396543	0.361218	0.723579	0.715983	0.54236	0.438571	0.737261	0.505506	0.0987183	0.439811	0.658332	0.304295	0.452878	0.338181	0.0304448	0.0924198	0.241472	0.2112	0.446272	0.151637	0.71634	-0.158349	-0.191067	0.137277	-0.132884	0.252102	0.243687	-0.235686
TCGA-G3-A5SJ	698	0	-0.205394	0.419923	0.591994	0.281736	0.260344	0.366566	0.372553	0.578414	0.731198	0.536188	0.505071	0.572442	0.519325	0.9677	-0.173179	-0.519374	0.300476	0.218231	0.593075	-0.0637115	0.393859	0.713071	0.44784	0.643243	0.51421	0.588256	0.118782	0.231746	0.0907625	0.544653	0.405906	0.547362	0.471927	0.326702	0.305834	0.317619	0.399682	0.313024	0.0886299	0.630766	-0.173586	-0.147782	0.258027	-0.258323	0.365081	-0.124785	0.127103
TCGA-MI-A75I	630	0	-0.165563	0.372588	0.765783	0.393322	0.316804	0.273327	0.408476	0.645985	0.783278	0.596406	0.62848	0.77844	0.619344	0.827158	-0.0566731	0.155001	0.54286	0.57748	0.788692	-0.475622	0.390492	0.72469	0.799579	0.687879	0.594829	0.692177	0.729872	0.129743	0.555865	0.662032	0.635527	0.669075	0.463861	0.253369	0.342	0.365135	0.464608	0.416458	0.0370752	0.697258	0.290762	-0.00523895	0.30413	-0.161612	0.590773	0.161026	0.226105
TCGA-CC-A7IJ	382	0	0.066109	0.00556401	0.191896	-0.343261	0.0103333	-0.203171	-0.0898445	-0.205416	0.127552	0.166938	0.225262	-0.756889	-0.405055	-0.711577	0.45811	-0.534011	0.15137	0.128395	0.151074	-0.206958	0.337587	-0.247376	-0.230125	-0.336316	0.32793	-0.107058	0.181285	-0.213353	0.00969387	-0.0870579	0.230247	0.559487	0.18377	-0.289691	0.0554801	-0.0280737	-0.0448217	0.068206	-0.108773	0.272724	-0.299917	-0.164426	-0.00596777	0.398024	0.319232	0.0835456	-0.433351
TCGA-DD-A4NJ	928	0	0.103909	0.533388	0.77224	0.468969	0.256384	0.425152	0.364798	0.736349	0.709815	0.49077	0.658715	0.649111	0.523046	0.779116	-0.659045	-0.199436	0.62886	0.328563	0.808785	-0.290985	0.45619	0.816217	0.617829	0.59311	0.543209	0.483294	0.692476	0.195242	0.494544	0.593299	0.37449	0.417996	0.458728	0.0640442	0.185384	0.291884	0.420234	0.358564	0.0406851	0.709321	0.043187	-0.0579974	0.238289	-0.264629	0.40353	-0.0648879	-0.0990972
TCGA-DD-A39Y	171	1	-0.181071	0.314619	0.468257	-0.00125381	0.520566	0.188087	0.291873	0.436166	0.722395	0.507933	0.313567	0.700155	0.481429	0.28724	0.452845	-0.145946	0.730637	0.61201	0.502776	-0.512582	0.466429	0.101649	0.543646	0.520749	0.595706	0.299062	0.472379	-0.0705933	0.22399	0.566947	0.526553	0.765341	0.573727	0.436031	0.385354	0.461677	0.555621	0.185537	-0.0539168	0.697929	0.341358	0.118452	0.415821	-0.231865	0.141189	-0.122822	0.12809
TCGA-DD-A4ND	2746	0	-0.149515	0.460757	0.68138	0.414186	0.128616	0.374615	0.31069	0.681784	0.650669	0.574464	0.696932	0.619156	0.616881	0.832677	-0.315345	-0.573934	0.723371	0.457207	0.705317	-0.0732706	0.348596	0.968412	0.64685	0.649309	0.296977	0.685085	0.67622	0.183637	0.625967	0.670334	0.408066	0.405257	0.422918	0.0351167	0.0870745	0.202451	0.271266	0.413488	0.139516	0.73428	0.032061	0.024215	0.11155	-0.000394959	0.0776839	-0.0117076	-0.170115
TCGA-ZP-A9CZ	706	0	0.0134008	0.552194	0.636152	0.314657	0.314543	0.397955	0.472727	0.732685	0.757973	0.525955	0.652427	0.690169	0.678445	0.796545	-0.199539	0.0436876	0.780986	0.618291	0.692539	-0.563708	0.541131	0.882446	0.838398	0.684602	0.485449	0.767833	0.619072	0.166033	0.594097	0.687055	0.547163	0.619974	0.56188	0.185469	0.109951	0.469379	0.518655	0.504254	0.0569275	0.758071	0.0254531	-0.0285112	0.344699	-0.235932	0.243893	-0.00113438	0.224937
TCGA-DD-AAW3	1633	0	0.269114	0.359032	0.751356	0.229404	0.246129	0.119682	0.423931	0.658002	0.839206	0.478413	0.566286	0.60734	0.531071	0.792436	0.177962	-0.0302209	0.80516	0.619624	0.790057	-0.805365	0.402291	0.64155	0.760371	0.656257	0.429346	0.760464	0.642505	-0.149479	0.530936	0.668894	0.412286	0.767726	0.442119	0.10561	-0.0599562	0.322162	0.353235	0.126096	0.0207893	0.701779	0.0265409	-0.0546539	0.197779	-0.203662	0.258589	-0.232456	0.0709313
TCGA-5R-AA1D	449	0	-0.217201	0.557263	0.794511	0.362772	0.220164	0.405349	0.484799	0.766249	0.712705	0.592553	0.568016	0.536738	0.642215	0.790249	-0.399653	0.247663	0.228658	0.537345	0.820957	0.20154	0.401908	0.874442	0.751146	0.647561	0.416814	0.662075	0.651395	0.19193	0.116332	0.616006	0.378437	0.818871	0.548968	0.0351461	0.0147289	0.482416	0.27147	0.386517	0.0136688	0.696057	-0.229977	-0.246426	0.352152	0.031329	0.269023	-0.0730687	-0.332431
TCGA-CC-A8HS	300	1	-0.125325	0.293116	0.313641	0.100161	-0.083552	-0.0086921	0.184248	0.452974	0.677392	0.453877	0.456557	0.309036	0.575246	0.786094	0.556565	-0.171966	0.504903	0.20357	0.266771	-0.716756	0.400531	0.833445	0.485877	0.391285	0.554151	0.524992	0.126118	0.0285086	0.559158	0.590284	0.291571	0.41712	0.364149	-0.216379	-0.25291	0.0719543	0.0989835	0.299772	0.137636	0.598117	0.333437	0.0841719	-0.0251042	-0.184456	-0.351457	-0.135919	0.133468
TCGA-DD-AADU	554	0	-0.0531815	0.381715	0.747661	0.32047	0.241186	0.203255	0.351021	0.644579	0.730535	0.590636	0.631313	0.73231	0.576934	0.771491	0.407119	0.00149602	0.638751	0.31839	0.770199	-0.644359	0.238665	0.598032	0.687542	0.655462	0.44514	0.587297	0.677493	-0.00542867	0.358062	0.595397	0.370599	0.645026	0.279037	0.0567797	0.13267	0.264234	0.266068	0.19576	0.0469479	0.655918	0.0787363	-0.0692375	0.171164	-0.101013	0.463115	0.152766	0.20976
TCGA-DD-AACZ	171	1	0.0886683	0.32821	0.0234181	0.292757	0.46686	0.287223	0.147693	0.446713	0.621222	0.213651	0.354193	0.501068	0.30034	0.151643	-0.268787	-0.168643	0.75971	0.621364	0.137769	0.0170496	0.538711	0.331149	0.803202	0.233067	0.506088	0.657669	0.433453	0.382493	0.550922	0.482645	0.403814	0.384198	0.548856	0.36333	0.237514	0.354759	0.330894	0.343341	0.272648	0.600195	0.0165602	0.053822	0.294645	-0.232275	0.485836	-0.0661487	0.144276
TCGA-DD-A4NQ	373	1	-0.259122	0.576358	0.716801	0.653697	0.465724	0.487725	0.392181	0.675262	0.832661	0.697392	0.58167	0.565141	0.596304	0.737826	-0.580689	-0.0084208	0.742715	0.675203	0.724438	0.331817	0.590672	0.741614	0.698121	0.539416	0.590507	0.614853	0.712184	0.364302	0.704145	0.651517	0.525146	0.781628	0.488164	0.473041	0.290917	0.552139	0.493659	0.437037	0.299351	0.745224	0.364695	0.147052	0.538878	-0.049009	0.347777	0.0149979	-0.152155
TCGA-DD-AACO	1876	0	-0.0129015	0.410742	0.711254	0.263939	-0.0896832	0.453602	0.334785	0.642371	0.801457	0.516743	0.570284	0.587043	0.575367	0.856743	-0.0299197	0.39939	0.61056	0.13372	0.727576	-0.72105	0.330086	0.538156	0.676546	0.664739	0.502224	0.605322	0.667548	0.0373232	0.472205	0.660754	0.427156	0.653188	0.489328	-0.0892679	-0.0869089	0.324744	0.536055	0.389082	0.0397756	0.626263	-0.149119	-0.0639201	0.147163	0.0582878	-0.00909185	0.133498	-0.0404426
TCGA-GJ-A3OU	879	0	0.0392137	0.432152	0.59946	0.379314	0.403155	0.524896	0.302606	0.615098	0.750605	0.49963	0.666354	0.377516	0.462984	0.753422	-0.102782	-0.406587	0.718024	0.33323	0.680244	0.308658	0.385523	0.7361	0.621847	0.626527	0.499113	0.351227	0.594746	0.307923	0.536609	0.602088	0.48479	0.739901	0.579207	0.254626	0.416065	0.45132	0.490178	0.455524	0.326411	0.637783	0.138363	-0.197742	0.412524	0.0537632	0.40974	0.36649	-0.3804
TCGA-FV-A495	1	0	-0.296781	0.413959	0.874639	0.348038	0.174397	0.441118	0.485067	0.617612	0.6924	0.638085	0.720454	0.561208	0.53551	0.91224	-0.117005	-0.075251	0.654056	0.289629	0.879263	-0.397612	0.36845	0.581262	0.461835	0.666206	0.605851	0.619134	0.749032	0.0489268	0.420404	0.682708	0.498808	0.59677	0.508371	0.0636239	0.29364	0.462319	0.508184	0.365163	0.0373349	0.686471	-0.261747	-0.158449	0.274516	0.0442882	0.222524	0.150742	-0.229352
TCGA-DD-A116	1622	1	0.169731	0.52453	0.812496	0.577221	0.183631	0.484987	0.432906	0.79533	0.80676	0.626241	0.745221	0.739595	0.653264	0.904381	-0.0595316	-0.292139	0.577491	0.552887	0.8176	-0.331604	0.283634	0.951793	0.718198	0.699279	0.468972	0.760699	0.696336	0.193503	0.286862	0.742543	0.45213	0.824083	0.494532	0.0665478	0.149856	0.452633	0.447995	0.372789	0.0682697	0.805151	0.0853828	0.0763935	0.338397	-0.186556	0.18758	-0.109044	-0.207011
TCGA-DD-AAD6	672	0	-0.139774	0.529727	0.643789	0.39359	0.0276771	0.155006	0.26597	0.698886	0.70224	0.491263	0.43955	0.144635	0.570841	0.797703	0.263717	0.153881	0.632623	0.112483	0.709005	-0.709827	0.414551	0.943173	0.771017	0.498632	0.502003	0.753716	0.582076	0.144638	0.661775	0.679079	0.373943	0.584827	0.399865	-0.0298377	0.00705451	0.241502	0.382747	0.221966	0.172735	0.680451	-0.188148	-0.20988	0.108525	-0.25521	0.251713	-0.0339867	-0.285413
TCGA-DD-A39X	1694	1	-0.295279	0.473693	0.810962	0.114309	0.345787	0.374895	0.517161	0.666414	0.873568	0.556524	0.625113	0.915424	0.568036	0.880023	0.00121592	0.270381	0.686579	0.577957	0.850705	-0.550622	0.424015	0.694996	0.233055	0.590132	0.63732	0.163068	0.737344	-0.0142841	0.279503	0.604781	0.602229	0.709582	0.446289	0.37322	0.193411	0.521232	0.455486	0.358193	0.0262441	0.735117	-0.271756	-0.0993846	0.392963	-0.156744	0.366578	0.266358	-0.175223
TCGA-DD-AADL	636	0	0.147564	0.396293	0.696098	0.19107	0.259701	-0.00249019	0.378942	0.664298	0.798588	0.487607	0.764949	0.748594	0.545273	0.826236	0.423855	0.0260012	0.736285	0.59015	0.744286	-0.861574	0.497622	0.838272	0.887386	0.520906	0.594793	0.789041	0.608249	-0.0801778	0.597385	0.689744	0.589601	0.708952	0.545375	0.0901238	0.0937707	0.368059	0.340243	0.388069	0.125098	0.784597	0.286766	0.257628	0.294473	-0.178094	0.454378	-0.0474668	0.281642
TCGA-FV-A3I0	848	0	0.113009	0.611374	0.808743	0.445795	0.203645	0.258586	0.549904	0.713155	0.907675	0.649042	0.752901	0.674496	0.64583	0.8665	-0.384113	-0.433561	0.567072	0.540595	0.830049	-0.333111	0.402742	0.949166	0.901528	0.653291	0.530566	0.85841	0.663272	0.0664489	0.48641	0.749309	0.394543	0.784046	0.534101	0.202005	0.313237	0.514688	0.393526	0.306713	0.0350449	0.756015	0.194639	0.161992	0.44452	-0.0342964	0.313694	-0.0850599	-0.263139
TCGA-FV-A23B	1852	1	0.108727	0.525713	0.853882	0.58867	0.180078	0.461428	0.268543	0.722323	0.818398	0.547673	0.719844	0.657445	0.621674	0.868088	-0.00671629	-0.533895	0.662214	0.493384	0.858779	0.313132	0.306801	0.95717	0.738009	0.733088	0.430644	0.638137	0.593548	0.252628	0.485777	0.721758	0.545142	0.762714	0.501852	0.0379642	0.0954196	0.436263	0.433957	0.439859	0.145219	0.778364	0.09428	0.0942903	0.334633	-0.0723813	0.245388	-0.0273825	-0.206009
TCGA-T1-A6J8	23	0	0.117236	0.511092	0.778395	0.446371	0.376075	0.318067	0.407894	0.681055	0.801103	0.648812	0.763263	0.894529	0.644982	0.807295	-0.222564	0.302123	0.688841	0.738204	0.80307	-0.66391	0.370935	0.693047	0.870854	0.653707	0.559724	0.780747	0.648188	0.101571	0.519084	0.748023	0.571551	0.722595	0.362048	0.199074	0.364749	0.513656	0.477258	0.408248	0.0706057	0.700362	0.160791	0.211801	0.398502	-0.148275	0.535877	0.163393	0.0578542
TCGA-G3-A5SK	744	0	0.0399172	0.591949	0.745265	0.491366	0.159744	0.321808	0.495656	0.786135	0.831071	0.601768	0.41356	0.786527	0.577144	0.884035	-0.340562	-0.154303	0.214767	0.433349	0.746247	-0.444103	0.448092	0.897293	0.718302	0.684952	0.411746	0.686206	0.647089	0.117746	0.29661	0.680444	0.222046	0.761491	0.439739	0.0148394	0.0648245	0.376617	0.424662	0.411754	0.0639424	0.734243	0.00335345	0.106352	0.30407	-0.0823531	0.322007	-0.0499771	-0.0688697
TCGA-ZS-A9CG	341	0	0.14793	0.585283	0.864918	0.251256	0.343614	0.0589168	0.479223	0.734095	0.787679	0.685123	0.57299	0.682593	0.578126	0.717358	0.0876336	-0.308559	0.692176	0.628343	0.866992	-0.708665	0.359209	0.806472	0.710186	0.716345	0.49215	0.664868	0.809156	-0.0613491	0.51679	0.710266	0.428706	0.717312	0.506592	0.138134	0.157202	0.32392	0.364777	0.306294	-0.0112949	0.661706	-0.00145905	0.0362684	0.220872	-0.0661088	0.219918	0.0288821	-0.00608374
TCGA-DD-AADR	2028	0	-0.0363415	0.61401	0.762855	0.34773	0.181176	0.188328	0.254958	0.721968	0.785745	0.592252	0.697113	0.826393	0.598785	0.897416	-0.138844	-0.0847888	0.649459	0.501795	0.7882	-0.829081	0.550321	0.890267	0.399217	0.679084	0.537519	0.501015	0.701934	0.202446	0.524807	0.660866	0.500117	0.761129	0.448233	-0.00709187	0.13349	0.366489	0.50427	0.43014	0.0984684	0.758417	-0.0194839	-0.11762	0.235885	-0.188987	0.0398807	-0.0056058	0.178736
TCGA-DD-AAD2	658	0	-0.0897584	0.580537	0.825439	0.54379	0.329144	0.536897	0.522902	0.796786	0.830744	0.674483	0.694133	0.641895	0.722132	0.851341	-0.608771	0.114947	0.692001	0.670113	0.731889	-0.100464	0.475714	0.943423	0.684229	0.714016	0.466006	0.654792	0.598758	0.31518	0.550767	0.671275	0.521956	0.840881	0.649613	0.144948	0.227185	0.46622	0.495371	0.470112	0.217691	0.741476	-0.1977	-0.230523	0.3487	0.0424374	0.230612	0.304034	-0.350671
TCGA-CC-A5UE	272	1	-0.105846	0.423726	0.675807	0.225586	0.299123	0.196369	0.283478	0.542865	0.700074	0.494847	0.548904	0.758587	0.555682	0.743814	0.43209	0.47948	0.77538	0.533908	0.660777	-0.694373	0.45878	0.739258	0.546768	0.620374	0.582583	0.606165	0.567816	0.128989	0.709296	0.632969	0.558453	0.642376	0.47441	0.112408	0.292344	0.298162	0.512201	0.321166	0.0980002	0.695094	0.0161583	-0.0233185	0.161079	-0.22017	0.421509	0.0909899	0.274075
TCGA-CC-5264	102	1	0.0812975	0.223913	0.398744	-0.124714	0.132614	-0.0532921	0.0880008	0.578249	0.690409	0.480568	0.419387	0.522374	0.593401	0.58359	0.425194	-0.393512	0.739411	0.56269	0.344545	-0.69544	0.385114	0.712287	0.207815	0.419901	0.593721	-0.233346	-0.0961779	-0.0488184	0.291119	0.580717	0.430761	0.530524	0.315298	0.207947	0.173638	0.290361	0.0323523	0.435558	0.11097	0.661476	0.1469	0.363915	0.202449	-0.339653	0.204522	-0.296548	0.357177
TCGA-CC-A7IK	262	1	-0.0511521	0.400797	0.284857	-0.073539	0.0489147	-0.0275174	0.251717	0.659875	0.737813	0.460454	0.410522	0.814852	0.605283	0.683937	-0.0414211	-0.54039	0.675085	0.407227	0.38604	-0.723887	0.38176	0.735586	0.518298	0.529705	0.478716	0.595473	0.0617924	-0.0825612	0.36706	0.626576	0.354875	0.612322	0.361836	0.0470707	-0.220552	0.152444	0.223086	0.424818	0.0441511	0.69095	0.0451899	0.0519876	0.0861566	-0.256259	0.229076	-0.284897	0.383288
TCGA-DD-AAVY	1970	0	-0.00190571	0.505593	0.855108	0.28282	0.115576	0.0295266	0.479438	0.800162	0.817608	0.549612	0.555884	0.620578	0.552472	0.822376	-0.448894	0.0683035	0.786991	0.560904	0.866228	-0.773934	0.343744	0.691758	0.755335	0.593672	0.548715	0.692538	0.736793	-0.131402	0.396217	0.668454	0.40371	0.733287	0.453487	0.0333267	-0.0184702	0.302491	0.382474	0.125833	-0.117148	0.764344	-0.0544761	-0.208853	0.191088	-0.167744	0.388255	-0.103488	-0.0758642
TCGA-2Y-A9HB	260	0	0.397444	0.384533	0.879647	0.338455	0.295994	0.131125	0.389599	0.743479	0.837151	0.625424	0.696546	0.838604	0.650512	0.863323	-0.395988	-0.395565	0.721435	0.717568	0.885458	-0.71676	0.337509	0.883607	0.695911	0.610657	0.546983	0.727648	0.742011	0.0491416	0.666275	0.769039	0.543971	0.707619	0.500555	0.109385	0.0749804	0.40654	0.346954	0.395202	0.039523	0.658489	-0.0388647	-0.153115	0.295778	-0.254775	0.37222	-0.137587	-0.204578
TCGA-DD-A3A5	3125	1	-0.298016	0.307927	0.806343	0.321453	0.0767405	0.190471	0.370074	0.676325	0.680219	0.490772	0.676092	0.689803	0.498443	0.798729	-0.180271	-0.13332	0.722054	0.435548	0.816307	-0.622412	0.383589	0.795748	0.758126	0.538667	0.444136	0.768168	0.692658	-0.0822429	0.117155	0.656547	0.332614	0.751222	0.31922	0.045774	0.000692244	0.329055	0.367015	0.378179	0.00680262	0.763997	0.0590001	0.0603431	0.207485	-0.187482	0.239715	0.0368053	0.0629077
TCGA-DD-AACA	2301	0	0.00945527	0.404692	0.652169	-0.0687863	0.027922	-0.101915	0.352348	0.669223	0.798366	0.513058	0.736247	0.675506	0.637251	0.651542	0.703776	0.413799	0.782424	0.588646	0.674148	-0.707604	0.502224	0.663225	0.602951	0.527693	0.491851	0.549412	0.460261	-0.256903	0.640266	0.704671	0.435667	0.689064	0.44148	-0.0246905	-0.0357155	0.420237	0.357057	0.232379	-0.0138913	0.685574	0.0455769	-0.0871717	0.294965	-0.17091	0.298103	-0.0700014	0.144865
TCGA-DD-A4NB	989	0	-0.102266	0.4992	0.670195	0.334442	0.280764	0.341798	0.530062	0.701103	0.697592	0.526754	0.488443	0.297625	0.655758	0.85208	-0.425984	-0.199752	0.404076	0.656022	0.735525	0.394209	0.417467	0.921122	0.764771	0.673652	0.370855	0.735482	0.592741	0.121206	0.45329	0.662754	0.256506	0.79188	0.375153	0.10057	0.053949	0.385709	0.461112	0.44884	0.156975	0.690294	-0.0350014	-0.105439	0.260835	0.14983	0.202654	0.226479	-0.144068
TCGA-ED-A7XP	400	0	0.183724	0.574698	0.761137	0.218092	0.390682	0.192512	0.389517	0.762285	0.695175	0.550913	0.322772	0.676544	0.503094	0.855258	0.00957448	-0.492338	0.540469	0.54031	0.787102	-0.674957	0.482755	0.864361	0.850529	0.593475	0.360834	0.87593	0.749924	-0.0357692	0.439694	0.599003	0.309976	0.496365	0.343372	-0.0990869	0.153794	0.222462	0.371831	0.305779	0.0399367	0.671743	0.222857	0.0077869	0.092303	-0.206009	0.251961	-0.199376	-0.0997677
TCGA-DD-AADF	115	1	-0.252286	0.322852	0.858286	0.403119	0.153142	0.104793	0.39156	0.690192	0.820988	0.491472	0.599431	0.72395	0.609385	0.769009	0.475237	0.1191	0.762818	0.417867	0.858339	-0.822048	0.530905	0.822814	0.462592	0.566922	0.490579	0.580215	0.80072	-0.0711429	0.374207	0.682684	0.377735	0.668077	0.274041	0.129796	0.0546507	0.31736	0.4727	0.287512	-0.0313746	0.739744	0.221679	0.0677327	0.185546	-0.276681	-0.0659225	-0.150218	-0.036866
TCGA-FV-A4ZP	2486	1	-0.275843	0.266254	0.545178	0.247944	0.266379	0.322581	0.251785	0.38707	0.66232	0.431605	0.469131	-0.563909	0.392075	0.395852	-0.583355	0.457724	0.59561	0.109227	0.646006	-0.655368	0.0926932	0.282178	0.275774	0.470548	0.559229	0.211476	0.662927	0.187137	0.455607	0.47648	0.38773	0.342432	0.373146	0.399498	0.470515	0.494588	0.425572	0.239209	0.0422276	0.601203	-0.0971674	-0.060797	0.392578	-0.119706	0.19903	0.120759	-0.0474492
TCGA-DD-A73A	728	0	0.114907	0.388475	0.747833	0.473515	0.178507	0.255307	0.417946	0.679293	0.75987	0.562568	0.611745	0.737276	0.650549	0.861045	-0.254256	-0.172116	0.652744	0.482889	0.758113	-0.636846	0.487982	0.953565	0.692887	0.703193	0.549095	0.772252	0.723336	0.18719	0.636389	0.738589	0.404694	0.650192	0.482097	-0.0281926	0.145204	0.375407	0.374556	0.494582	0.143471	0.747712	0.0762932	0.109253	0.228062	-0.157907	0.305164	-0.0178875	-0.197184
TCGA-WX-AA47	556	1	-0.373391	0.634213	0.738977	0.282636	0.130848	0.197405	0.536642	0.81897	0.731183	0.546438	0.322707	0.655205	0.590031	0.452313	0.0583718	0.640285	0.165184	0.632058	0.750793	-0.78079	0.407715	0.788782	0.551718	0.545402	0.329325	0.438204	0.708711	0.10556	0.689835	0.620834	0.419666	0.779796	0.340459	0.118018	-0.103477	0.373903	0.382678	0.207689	-0.0147355	0.700778	-0.204327	-0.270047	0.242579	-0.253529	0.0782881	-0.0386302	-0.306958
TCGA-DD-A39W	827	1	0.123038	0.498718	0.417939	0.0985972	0.178871	0.0586906	0.246819	0.78263	0.824056	0.561764	0.618681	0.745708	0.696978	0.636349	0.207964	-0.380223	0.828402	0.619961	0.496169	-0.759148	0.423994	0.846775	0.705699	0.635789	0.440963	0.619333	0.392721	-0.0336666	0.642918	0.703277	0.467255	0.558364	0.575688	-0.0614879	0.112593	0.329018	0.286698	0.269223	-0.0547471	0.606122	0.206175	0.00645141	0.21856	0.0514577	0.402204	-0.0775429	0.257666
TCGA-DD-A4NK	1210	1	0.277405	0.410932	0.689338	0.442562	0.0737207	0.241479	0.414706	0.707667	0.884636	0.60123	0.687958	0.877253	0.561617	0.794403	-0.42527	-0.136043	0.773911	0.615353	0.726974	-0.744622	0.366945	0.856296	0.748126	0.651896	0.507564	0.825287	0.658044	-0.008376	0.408995	0.674191	0.409803	0.793003	0.466946	-0.00111961	0.117151	0.359449	0.356036	0.445116	0.0908659	0.751217	-0.0541737	-0.112034	0.233067	-0.150456	0.187394	-0.308745	-0.139874
TCGA-DD-AACH	195	1	-0.100618	0.30775	0.702039	0.308954	0.324079	0.274474	0.32868	0.381074	0.766947	0.550514	0.551789	0.687397	0.629428	0.488669	0.657548	0.306234	0.589087	0.54508	0.706598	-0.570817	0.480114	0.302282	0.70498	0.557158	0.567284	0.16865	0.592508	0.0613421	0.441675	0.608617	0.438672	0.676401	0.322353	0.297359	0.231989	0.321287	0.369632	0.351396	0.1456	0.636955	-0.00352131	0.0784511	0.268844	-0.13454	0.23502	-0.236023	0.251431
TCGA-DD-A3A7	419	1	-0.245654	0.475161	0.739246	0.281271	0.160197	0.344274	0.405247	0.551186	0.583523	0.514418	0.480652	-0.289086	0.483815	0.749307	-0.0490651	0.473217	0.385046	0.321831	0.761392	-0.744378	0.256047	0.504369	0.534615	0.564555	0.484814	0.513731	0.634017	0.0152061	0.587679	0.575859	0.401431	0.607659	0.265109	0.288129	0.227462	0.338336	0.458944	0.303923	0.0828356	0.607995	-0.00852541	-0.156442	0.258659	-0.268567	0.0707692	0.0241449	-0.399517
TCGA-DD-A73E	44	0	0.204461	0.322896	0.658867	0.13152	0.149655	0.0272403	0.291665	0.636539	0.822518	0.636676	0.602292	0.846337	0.588328	0.703767	0.477389	-0.358784	0.698607	0.47051	0.688538	-0.72635	0.248635	0.856222	0.741125	0.698186	0.399626	0.585212	0.466146	-0.0915778	0.472248	0.705504	0.50164	0.595542	0.424138	0.153926	0.0831681	0.347886	0.363267	0.267667	-0.092227	0.718084	0.165107	0.0507244	0.265297	-0.0920424	0.286454	-0.109355	0.39735
TCGA-DD-AAC9	347	0	0.00409391	0.455397	0.751089	0.544675	0.338091	0.607147	0.470563	0.634605	0.774888	0.598291	0.679795	0.600415	0.717526	0.796664	-0.0474961	-0.219591	0.785551	0.595809	0.761811	-0.272769	0.329614	0.765687	0.880675	0.706147	0.491012	0.636239	0.665016	0.266824	0.623261	0.687754	0.542829	0.783429	0.602535	0.156823	0.0955651	0.484196	0.518588	0.453772	0.148389	0.803821	-0.166451	-0.10521	0.34568	0.0073243	0.204189	0.219299	-0.349129
TCGA-DD-A4NI	816	0	0.258299	0.484284	0.797551	0.395814	0.0994235	0.236622	0.384042	0.768639	0.84192	0.576971	0.643413	0.733122	0.550555	0.772372	-0.144846	-0.361087	0.59068	0.618941	0.804585	-0.479338	0.435769	0.862956	0.71858	0.604181	0.489738	0.664528	0.645508	0.10139	0.567177	0.756247	0.343075	0.731829	0.459375	-0.0167754	0.0457867	0.394325	0.308337	0.357213	0.0786664	0.790292	0.171207	0.169673	0.287608	-0.261394	0.289445	-0.260659	-0.0582103
TCGA-DD-AAVX	1718	0	0.269499	0.594389	0.708029	0.390486	0.114319	0.276922	0.450589	0.705635	0.845857	0.564331	0.463188	0.642933	0.634917	0.87261	-0.0532346	-0.162608	0.42473	0.453246	0.729481	-0.596458	0.362702	0.707495	0.870697	0.681472	0.528247	0.80325	0.624461	0.211855	0.415996	0.683003	0.256875	0.685079	0.59161	0.00767249	0.022787	0.359663	0.383631	0.241783	0.070037	0.704034	-0.200714	-0.186412	0.21842	0.00275787	0.141878	0.0725766	-0.368265
TCGA-G3-A25U	1636	0	0.0239115	0.374068	0.656172	0.12252	-0.0217994	-0.063949	0.254415	0.697282	0.767908	0.514309	0.597551	0.683759	0.636949	0.888801	0.521607	-0.464395	0.622364	0.622301	0.669778	-0.77837	0.477098	0.803005	0.531342	0.547575	0.560216	0.569863	0.545064	-0.256253	0.44443	0.691654	0.61476	0.755354	0.576459	-0.0518458	0.0859748	0.327061	0.253676	0.29557	-0.13416	0.69191	0.165507	-0.00868363	0.207541	-0.296357	0.194326	-0.289942	0.379949
TCGA-ZS-A9CF	2412	0	-0.00114422	0.373452	0.842503	0.435314	0.0843312	0.27729	0.293101	0.724951	0.793057	0.50882	0.59608	0.742971	0.672535	0.845971	0.133875	-0.445369	0.693398	0.335994	0.872452	-0.381732	0.435394	0.864361	0.604444	0.614811	0.515235	0.627575	0.61049	0.0908137	0.394347	0.678982	0.403633	0.707911	0.338198	0.0243258	0.0555584	0.216729	0.306831	0.51675	0.122801	0.717524	0.0406363	-0.0573863	0.109476	-0.401476	0.13612	-0.136757	0.119591
TCGA-BW-A5NO	20	0	-0.210298	0.337479	0.812825	0.295435	-0.0235074	0.444637	0.346304	0.615702	0.641292	0.574317	0.596383	0.628583	0.641567	0.878536	-0.224034	-0.527702	0.77935	0.228855	0.840043	-0.64208	0.230746	0.760921	0.60566	0.652308	0.55962	0.704704	0.830689	0.0498376	0.523726	0.623652	0.420475	0.574443	0.33488	0.0326415	0.230536	0.303002	0.513288	0.295886	0.000331036	0.708974	-0.110946	-0.261689	0.238645	-0.33562	0.229935	0.111964	-0.125588
TCGA-XR-A8TE	925	0	0.0948724	0.468188	0.584702	0.218034	0.198439	0.117423	0.397151	0.662494	0.734629	0.630879	0.653509	0.758191	0.619589	0.522621	0.0753574	0.131802	0.724119	0.485918	0.644847	-0.567587	0.351069	0.812948	0.704254	0.615499	0.419228	0.78034	0.430383	0.0110585	0.690882	0.663246	0.421444	0.482309	0.482886	0.0481462	0.10101	0.293122	0.196049	0.226436	0.106405	0.534078	0.199669	0.0539435	0.195871	0.106077	0.504282	-0.0705932	0.0956742
TCGA-DD-AACE	2184	0	0.293789	0.440843	0.665083	0.283407	0.279961	0.0628615	0.226699	0.638462	0.715203	0.485712	0.666309	0.286958	0.58033	0.821776	0.10242	-0.0576338	0.752173	0.612609	0.732446	-0.716753	0.38057	0.751387	0.8124	0.690862	0.409785	0.859303	0.581141	-0.263078	0.567005	0.711276	0.51271	0.573895	0.37219	0.0818425	0.0810052	0.421389	0.513387	0.17205	-0.0822176	0.701776	0.254904	-0.0443322	0.280905	-0.170753	0.259978	-0.137071	-0.109994
TCGA-G3-A5SI	768	1	-0.139653	0.473653	0.814737	0.111075	0.11239	0.0919684	0.227098	0.696633	0.840606	0.474042	0.575988	0.662125	0.588794	0.915684	-0.23108	0.246684	0.517903	0.519689	0.820927	-0.645206	0.427525	0.884586	0.767523	0.618093	0.56521	0.779809	0.669146	-0.207428	-0.0542317	0.535637	0.447586	0.685009	0.484319	-0.0638632	0.147246	0.252649	0.407314	0.454131	-0.0155551	0.671454	0.123515	0.104599	0.145351	-0.205072	0.194109	-0.176111	0.405183
TCGA-DD-AADG	1145	0	0.0823679	0.347031	0.610898	0.131873	0.26421	-0.0798916	0.416886	0.696793	0.847556	0.638263	0.627261	0.688427	0.595118	0.706849	0.662162	-0.506572	0.680658	0.549889	0.672887	-0.706368	0.456796	0.615517	0.874276	0.61785	0.46578	0.768374	0.542818	-0.238358	0.483307	0.710141	0.470959	0.675244	0.485502	0.055344	0.232882	0.405096	0.313813	0.253668	-0.112148	0.704487	0.27737	0.0539223	0.268876	0.00425617	0.345905	-0.14062	0.30428
TCGA-ZP-A9D2	765	1	0.306929	0.420783	0.602608	0.15747	0.340413	0.0925287	0.0972087	0.366588	0.580693	0.426743	0.388101	0.653899	0.500225	0.785637	0.138152	-0.548829	0.310557	0.341507	0.620542	-0.688918	0.302372	0.394148	0.000488788	0.511968	0.278393	0.443533	0.467491	0.0826299	0.27048	0.488776	0.267542	0.178447	0.449189	-0.065471	0.0106782	0.111073	0.299295	0.216404	0.0157623	0.570025	0.348183	0.0931472	0.0319518	-0.0510327	0.408554	-0.160541	0.368937
TCGA-CC-A7II	399	0	-0.473858	-0.183149	-0.0255938	-0.244378	0.272589	-0.285178	0.104525	-0.237904	-0.0358804	-0.231889	-0.0981211	-0.26862	-0.243935	-0.428906	0.506811	0.232629	0.318885	-0.122599	-0.070923	-0.579554	0.435774	0.240098	-0.207656	-0.270127	0.247385	-0.0546394	0.0109882	-0.118389	-0.335364	-0.252017	0.283872	0.00252119	0.244068	0.0978122	0.0505805	0.0670306	0.171406	-0.165161	-0.193694	0.403775	0.0383302	0.0828188	-0.0143395	-0.139511	-0.304127	-0.285615	0.245597
TCGA-DD-AAVR	2513	0	-0.235936	0.502312	0.509456	0.408214	0.34494	0.456388	0.57337	0.744447	0.806835	0.648743	0.575055	0.669611	0.645824	0.705813	-0.270039	-0.0867418	0.56619	0.600137	0.557967	0.0109386	0.52205	0.857457	0.79635	0.645573	0.556195	0.684262	0.483068	0.0762869	0.327679	0.701583	0.447955	0.763617	0.52197	0.0676569	0.185515	0.470037	0.416866	0.404171	0.126705	0.727704	-0.271445	-0.253703	0.309462	-0.136588	0.153918	-0.0439787	-0.290461
TCGA-DD-AADY	555	0	-0.152222	0.506874	0.745363	0.262849	0.142978	0.0685451	0.44368	0.692352	0.774074	0.582953	0.539937	0.43358	0.384612	0.824772	-0.660505	-0.239152	0.524892	0.409153	0.753416	-0.725312	0.452648	0.737765	0.691514	0.552956	0.455094	0.79016	0.477863	-0.0307893	0.490342	0.562548	0.330625	0.641624	0.341827	-0.104755	-0.0187684	0.208125	0.183262	0.249444	0.0133401	0.680381	0.274572	0.352496	0.0822833	-0.0963363	0.230762	0.0911788	0.165002
TCGA-DD-A73B	283	1	0.365843	0.506487	0.702547	0.17821	0.190133	0.00711419	0.454471	0.784454	0.758153	0.599459	0.768486	0.756217	0.781702	0.851408	0.144052	-0.390733	0.733847	0.696924	0.720191	-0.859264	0.51334	0.953871	0.834774	0.628662	0.541208	0.821803	0.589619	0.0282363	0.352201	0.707802	0.571154	0.746968	0.500196	0.148336	0.183031	0.493872	0.404746	0.436066	0.0358528	0.716518	0.302608	0.292564	0.408051	-0.380555	0.20035	-0.340397	0.288718
TCGA-DD-AACK	9	0	0.18908	0.274253	0.508438	0.0778407	0.387606	-0.105683	0.233054	0.590175	0.825087	0.477452	0.808072	0.766365	0.607371	0.713081	0.330042	-0.557295	0.859474	0.705325	0.558861	-0.659316	0.50408	0.932975	0.450014	0.553416	0.576573	0.195902	0.598466	-0.0785178	0.6333	0.753347	0.553313	0.716809	0.590284	0.23515	0.271755	0.498017	0.385416	0.475731	0.127319	0.733663	0.379497	0.191978	0.379887	-0.352167	0.513306	-0.224816	0.312001
TCGA-DD-A4NH	917	0	-0.0102436	0.341175	0.413654	0.258317	0.313007	0.283613	0.371363	0.606739	0.597605	0.259049	0.300818	0.622289	0.028508	0.765802	0.0205304	0.066178	0.60561	-0.076131	0.530338	-0.662543	0.232875	0.812216	0.565345	0.329292	0.397603	0.266591	0.59362	0.0407178	0.556859	0.307892	0.0262834	0.672435	0.374459	0.128487	0.155563	0.0202611	0.0880056	0.395748	0.217068	0.556284	-0.259957	-0.348103	0.0682457	-0.0618298	0.393672	0.343932	0.226766
TCGA-CC-A7IH	365	0	0.110782	0.415473	0.659379	0.0932193	0.192379	-0.117983	0.439982	0.648135	0.845355	0.605098	0.473689	0.726983	0.646708	0.679844	0.0671686	-0.224471	0.788545	0.574511	0.69253	-0.765159	0.369412	0.660517	0.717175	0.698189	0.361204	0.490207	0.541866	-0.0882122	0.475132	0.725806	0.342558	0.690892	0.395473	-0.0559112	-0.11137	0.355504	0.315441	0.265057	0.0795665	0.623876	0.314802	0.328648	0.21435	-0.233846	0.238131	-0.211195	0.282179
TCGA-2Y-A9H0	3675	0	-0.00555388	0.526069	0.821492	0.157313	0.445639	0.180217	0.351023	0.635843	0.812859	0.582843	0.529949	0.563601	0.659478	0.823731	0.176177	-0.0266099	0.675353	0.580546	0.756103	-0.847982	0.483624	0.910002	0.656118	0.582139	0.498292	0.502868	0.689274	-0.03064	0.276785	0.577971	0.516125	0.621781	0.450486	0.247129	0.338665	0.469075	0.491389	0.516876	0.0479316	0.709725	0.213482	0.112778	0.387906	-0.360099	0.376715	-0.127522	0.237036
TCGA-DD-A1EF	394	1	-0.017813	0.407233	0.340383	0.417292	-0.126703	0.15671	0.238442	0.456717	0.712591	0.324826	0.591728	0.455074	0.535167	0.768628	0.147613	-0.32924	0.687015	0.241016	0.39569	-0.600826	0.27376	0.823486	0.70561	0.409977	0.258545	0.681189	0.402886	0.131208	0.158097	0.539208	0.288778	0.282845	0.472865	-0.16689	-0.185261	0.0675937	-0.0437002	0.254088	0.0660432	0.68965	-0.285856	-0.394448	-0.0465253	-0.0732961	-0.17584	-0.25346	-0.220958
TCGA-DD-A4NA	1008	0	0.12581	0.0734081	0.0651995	0.00234316	0.179559	-0.10755	-0.231544	0.105231	-0.492967	0.00323853	0.0403449	0.0625649	-0.047262	0.469001	-0.535134	-0.181164	0.109836	0.525969	0.0660881	-0.369819	0.120477	-0.361638	-0.264547	0.0507138	0.244916	-0.253734	0.0159146	0.268699	0.364858	0.202824	0.041686	-0.34152	-0.280452	0.284771	0.111185	0.173206	-0.0662482	-0.0928537	-0.0240583	-0.0578916	-0.105227	-0.0826943	0.188421	0.0928999	0.210539	-0.102176	0.324037
TCGA-DD-AADN	898	0	-0.0691954	0.480649	0.611215	0.309749	0.283912	0.292071	0.37146	0.582692	0.569294	0.499668	0.565273	0.446702	0.5655	0.572543	-0.363898	0.163809	0.741502	0.0294696	0.644597	-0.587143	0.42012	0.59762	0.696838	0.533246	0.573125	0.537642	0.577132	0.160538	0.659665	0.553452	0.461419	0.556738	0.444317	0.432204	0.239634	0.383128	0.457869	0.191596	0.111624	0.617357	-0.124755	-0.167156	0.294028	-0.212261	0.181981	0.168898	-0.234572
TCGA-2Y-A9HA	36	1	0.232061	0.440719	0.805793	0.232914	0.358186	0.0348907	0.482816	0.665495	0.817494	0.66064	0.649793	0.830555	0.636446	0.827971	0.29746	-0.495798	0.771171	0.701156	0.8077	-0.784908	0.422316	0.556583	0.682765	0.55386	0.617001	0.696737	0.616395	-0.0636633	0.697722	0.733445	0.59532	0.635988	0.428744	0.140818	0.103963	0.420769	0.383562	0.421937	0.0567138	0.71143	0.0862856	-0.105587	0.360487	-0.105573	0.318847	-0.128897	0.033234
TCGA-DD-AACB	2324	0	-0.158576	0.55118	0.375186	0.409269	0.379999	0.231573	0.442015	0.609908	0.770789	0.550714	0.615496	-0.135482	0.680686	0.586106	0.261285	-0.332849	0.692671	0.243977	0.461876	-0.598102	0.405269	0.857262	0.397149	0.654007	0.47462	0.522128	0.44375	0.150183	0.380003	0.625594	0.298889	0.599433	0.365209	0.296373	0.256461	0.450225	0.451716	0.227642	0.184969	0.637371	-0.0272203	-0.147915	0.347435	0.0482289	0.326486	0.134628	-0.202799
TCGA-MR-A520	229	0	0.0573308	0.518367	0.802335	0.4182	0.277028	0.326201	0.482232	0.785933	0.783108	0.648643	0.763166	0.732357	0.767836	0.853974	-0.281137	-0.179023	0.828167	0.773348	0.817031	-0.63438	0.298588	0.950205	0.739598	0.757498	0.453918	0.738512	0.766564	0.0884923	0.716894	0.775493	0.663718	0.698704	0.586214	0.320557	0.153349	0.460854	0.476255	0.372071	0.0280736	0.76826	0.229041	0.175502	0.374179	-0.149816	0.0736069	-0.294678	-0.0871812
TCGA-UB-AA0U	327	0	0.432996	0.516935	0.749119	0.287865	0.222605	0.378018	0.272337	0.661347	0.81096	0.522647	0.676631	0.731472	0.494651	0.761354	-0.110112	-0.644358	0.676014	0.506063	0.78263	-0.441017	0.477677	0.885135	0.757778	0.653059	0.485292	0.709346	0.665605	0.106025	0.621331	0.719992	0.58175	0.689216	0.624727	0.0671381	0.0477122	0.278444	0.318151	0.380017	0.0602155	0.713804	0.0940207	0.0308821	0.193592	-0.0402922	0.0906112	-0.1354	0.160814
TCGA-BW-A5NQ	0	0	0.23631	0.437524	0.692566	-0.0598562	0.195066	-0.0392682	0.146968	0.605817	0.818836	0.409725	0.534883	0.741798	0.648761	0.599498	0.608567	-0.27401	0.729645	0.56334	0.71053	-0.593831	0.399712	0.827178	0.646514	0.581371	0.416622	0.627462	0.619217	-0.109217	0.418082	0.639966	0.534142	0.383733	0.557976	-0.087923	0.0771843	0.369492	0.410503	0.369879	-0.0355902	0.698044	0.162981	-0.143724	0.267326	-0.14433	0.44249	-0.0886593	0.0299122
TCGA-G3-AAV3	412	0	0.209889	0.364641	0.830272	0.352171	0.283746	0.301672	0.345449	0.634811	0.82465	0.667475	0.524749	0.331061	0.63479	0.654081	0.325836	-0.442068	0.63804	0.507374	0.847808	-0.626537	0.289555	0.437004	0.453246	0.725277	0.465998	0.562205	0.728585	0.113312	0.449092	0.692708	0.391554	0.702284	0.41508	-0.00263267	0.142384	0.280531	0.53094	0.318915	0.00567012	0.719196	-0.204161	-0.283094	0.166786	-0.018681	0.429324	-0.0438575	-0.157905
TCGA-DD-A4NE	660	1	0.0790929	0.411331	0.566581	0.304745	0.244652	0.100351	0.347312	0.636121	0.837599	0.579435	0.76082	0.771553	0.683619	0.879453	0.0578398	-0.249268	0.766843	0.639264	0.633604	-0.706659	0.478856	0.771736	0.214997	0.580159	0.414329	0.346428	0.355133	-0.00330639	0.461131	0.666242	0.569614	0.694324	0.597957	-0.0165317	0.112018	0.47799	0.233379	0.409104	0.043253	0.703914	0.384077	0.272545	0.399379	-0.24151	0.167541	-0.217821	0.203591
TCGA-CC-5259	250	0	-0.32728	0.361337	0.681528	0.412698	0.127353	0.415009	0.41512	0.614126	0.690236	0.519141	0.474018	0.37933	0.541946	0.8131	-0.270314	0.143339	0.554134	-0.023723	0.722785	-0.626803	0.168075	0.57486	0.830826	0.610458	0.546391	0.608022	0.727706	0.141916	0.582901	0.582193	0.291026	0.710064	0.250495	0.153644	0.055054	0.303211	0.361307	0.18162	0.0489867	0.569241	0.0515706	0.0350318	0.174061	-0.119199	-0.139063	0.0894947	-0.203167
TCGA-DD-AACI	1618	0	-0.0817829	0.390134	0.639283	0.372936	0.317025	0.455641	0.28346	0.427039	0.677524	0.520222	0.340766	0.265363	0.499657	0.841144	-0.25795	0.393281	0.417005	0.174642	0.686478	-0.584638	0.272056	0.156473	0.637706	0.635548	0.533731	0.583865	0.645417	0.184627	0.327878	0.582257	0.235259	0.679425	0.412786	0.213521	0.0453344	0.314701	0.487542	0.25672	0.0787772	0.678503	-0.300784	-0.342965	0.183994	-0.122506	0.0517114	0.193661	-0.259017
TCGA-DD-A1EG	1372	1	-0.0851176	0.442769	0.824117	0.292165	0.494253	0.33225	0.410253	0.463198	0.848693	0.680298	0.754861	0.713831	0.669611	0.79182	-0.312481	-0.132325	0.808305	0.635642	0.758307	-0.46313	0.516691	0.472523	0.605121	0.652768	0.690737	0.389363	0.528042	0.0303705	0.325839	0.699521	0.550147	0.740772	0.559086	0.200695	0.221918	0.40671	0.587501	0.421216	0.159687	0.689551	0.110557	0.0760649	0.298572	-0.146794	0.505431	0.0911489	0.233729
TCGA-BC-A110	2116	1	-0.0651229	0.619469	0.761515	0.565459	0.298631	0.422971	0.537063	0.777503	0.853071	0.662735	0.683714	0.647767	0.659143	0.935766	0.175797	-0.318277	0.630691	0.538841	0.791085	-0.0703984	0.466419	0.936641	0.730739	0.692273	0.540377	0.693553	0.616787	0.290285	0.46241	0.742305	0.364429	0.776455	0.492684	0.285687	0.32991	0.533047	0.504348	0.354532	0.0983222	0.763354	0.207725	0.159642	0.459548	-0.0656566	0.278625	-0.08195	-0.357649
TCGA-GJ-A6C0	31	1	-0.262747	0.410377	0.543787	0.440478	0.497179	0.443292	0.45715	0.708141	0.780284	0.686988	0.602264	0.779118	0.693158	0.94378	-0.340329	-0.339366	0.45015	0.411384	0.597958	-0.558115	0.52893	0.915073	0.273761	0.59952	0.479499	0.156296	0.578527	0.207356	0.580282	0.665732	0.586757	0.650114	0.504038	0.485937	0.463448	0.507852	0.414353	0.390577	0.0462765	0.756848	0.164352	0.0161314	0.496948	-0.0379997	0.492779	0.126433	-0.364076
TCGA-2Y-A9H9	697	0	0.0663283	0.369594	0.845095	0.417882	0.113555	0.208683	0.426191	0.612937	0.730351	0.586959	0.605724	0.766665	0.545083	0.830064	0.0902481	-0.0998659	0.761471	0.629503	0.858172	-0.700848	0.468122	0.775829	0.583099	0.584342	0.565524	0.625333	0.684218	-0.0118416	0.60705	0.721591	0.490815	0.749587	0.464782	0.145696	0.0430453	0.317152	0.384519	0.425273	0.115352	0.75859	-0.0920255	0.00425155	0.234289	-0.232178	0.372772	-0.138794	0.162516
TCGA-CC-A7IE	217	1	-0.335625	0.427796	0.607692	0.368593	0.0773826	0.260874	0.416472	0.645314	0.535245	0.403038	0.509744	0.488253	0.356503	0.576142	0.0560919	-0.190096	0.634669	0.0624256	0.540624	-0.529749	0.297945	0.917418	-0.0652138	0.476774	0.32221	0.218992	0.419094	0.303118	0.687868	0.475268	0.192232	-0.0205611	0.413232	0.0111128	-0.113214	0.212978	0.295004	0.187159	0.212545	0.608948	-0.343807	-0.347499	0.0973617	0.0866126	0.174899	0.18623	-0.00537447
TCGA-RC-A6M6	9	0	-0.413354	0.448435	0.579601	0.145923	0.377344	-0.0142974	0.306933	0.472659	0.563525	0.452943	0.463504	0.687217	0.359349	0.277584	0.0816213	0.231762	0.477788	0.390978	0.633573	-0.718916	0.442687	0.659437	0.660361	0.374544	0.540134	0.569526	0.463694	0.0964931	0.399886	0.460065	0.450197	0.182205	0.416375	0.247585	0.258485	0.323249	0.354618	0.086478	0.0794257	0.601302	-0.0950338	-0.15872	0.231668	-0.110609	0.438682	0.0541612	0.122298
TCGA-CC-A123	219	0	-0.330464	0.467014	0.829084	0.276776	0.141507	0.278963	0.32137	0.448309	0.580937	0.40164	0.577083	0.354428	0.495865	0.753541	0.408478	0.454886	0.708379	0.0681429	0.831106	-0.580193	0.251287	0.518033	0.506449	0.568971	0.519971	0.391503	0.687525	0.00456514	0.462222	0.542295	0.486392	0.33961	0.459204	0.0407926	0.0745024	0.195332	0.420915	0.114775	0.0055109	0.593749	0.123559	0.100657	0.055313	0.0940732	0.125574	0.0965154	0.109836
TCGA-ZP-A9D1	21	0	0.0520715	0.507715	0.922634	0.371397	0.257038	0.232386	0.296767	0.686674	0.745141	0.582525	0.493565	0.588074	0.440721	0.88819	-0.587768	0.254037	0.606911	0.584689	0.882374	-0.614802	0.447612	0.645751	0.670202	0.552565	0.442642	0.750106	0.688737	0.00510619	0.538568	0.642813	0.281027	0.637098	0.5251	-0.093874	-0.0178151	0.303741	0.240366	0.486302	0.134562	0.633776	-0.153803	-0.215021	0.18598	-0.102456	0.13573	0.0509492	-0.289009
TCGA-CC-A9FV	0	0	0.0277544	0.0248687	-0.0410046	0.362243	0.162062	0.321116	0.219814	-0.000228743	-0.0306322	0.311615	0.446884	0.0435633	0.430916	-0.550017	0.290234	0.0933325	-0.206156	0.548961	-0.0410072	0.673491	0.0284788	-0.243592	0.714593	0.354046	-0.137179	0.773533	-0.176426	0.139459	0.0551518	0.447073	0.117938	0.0216468	-0.0276112	0.027243	0.419738	0.349523	0.180426	0.000740888	0.145355	0.263658	0.0808733	0.176949	0.340655	0.132021	0.441535	0.0996614	-0.343969
TCGA-DD-A3A4	612	1	0.0755823	0.398283	0.660821	0.160555	0.270396	0.133432	0.524363	0.756756	0.694537	0.542787	0.482895	0.718638	0.650194	0.770758	-0.2521	-0.102539	0.414289	0.608829	0.6797	-0.670112	0.483028	0.929309	0.717664	0.538353	0.60534	0.689632	0.653478	0.0131389	0.73118	0.664475	0.579007	0.79726	0.570634	0.0179854	0.154937	0.363161	0.456719	0.255245	-0.028514	0.686465	0.312429	0.0165459	0.224688	-0.189516	0.556938	0.0964025	0.273946
TCGA-DD-AACJ	2102	0	-0.18941	0.47415	0.698278	0.128198	0.224275	0.117046	0.304483	0.673405	0.740578	0.491369	0.675511	0.729826	0.599854	0.641974	0.454621	-0.321858	0.778644	0.579872	0.731386	-0.714143	0.52987	0.585752	0.498292	0.67147	0.52487	0.536049	0.479583	-0.0145248	0.564687	0.708703	0.572471	0.668428	0.350742	0.140464	0.109597	0.39335	0.444161	0.283555	0.128016	0.723907	0.132355	-0.0907757	0.246282	-0.264373	0.293754	-0.136948	0.320937
TCGA-MI-A75E	507	0	0.165516	0.503561	0.575148	0.426072	0.29824	0.406969	0.480859	0.791577	0.852518	0.653404	0.74908	0.684105	0.532721	0.793405	-0.0637767	-0.131751	0.684835	0.53723	0.626286	-0.602531	0.411921	0.908719	0.768742	0.623151	0.613786	0.721388	0.440117	0.0137651	0.447153	0.694094	0.479616	0.763907	0.47726	0.0985598	0.151362	0.418377	0.455036	0.287348	-0.0132937	0.754783	-0.0677476	-0.257476	0.299869	-0.0115604	0.538567	0.0200275	-0.031016
TCGA-DD-AADW	587	0	-0.214018	0.294631	0.727126	-0.141852	0.180264	-0.198981	0.177388	0.366086	0.575463	0.340424	0.656753	0.571882	0.537888	0.854306	0.339094	-0.488901	0.85177	0.495237	0.654623	-0.642836	0.327118	0.850247	0.305593	0.488567	0.44537	0.443574	0.583565	-0.265045	0.567287	0.572465	0.491337	0.311307	0.440411	-0.113821	-0.0182827	0.117486	0.238241	0.38881	-0.131355	0.568713	0.207531	-0.0236374	0.0218585	-0.0790171	0.295042	-0.124422	0.24907
TCGA-WX-AA44	615	0	0.161137	0.514826	0.650182	0.205345	0.28678	0.30912	0.240721	0.406426	0.742963	0.541526	0.614679	0.525945	0.591952	0.904745	-0.161529	0.135535	0.801478	0.022745	0.637821	-0.649108	0.28549	0.50875	0.447523	0.547505	0.373946	0.612274	0.513094	0.0736319	0.45596	0.587125	0.281635	0.748345	0.37215	-0.00312291	0.0679839	0.164207	0.30493	0.395019	0.188562	0.637987	0.133075	-0.168296	0.116217	0.0816032	-0.0893667	0.239312	-0.142336
TCGA-DD-AACD	381	1	-0.17483	0.44098	0.719865	0.310564	0.12941	0.348533	0.558822	0.608945	0.735955	0.675144	0.55645	0.882401	0.558266	0.481598	-0.0390838	0.371146	0.594849	0.435383	0.749944	-0.634449	0.405081	0.56524	0.580992	0.671019	0.518143	0.471844	0.639558	0.242201	0.532159	0.640503	0.480673	0.726393	0.496555	0.169004	0.0769215	0.432408	0.43889	0.273699	0.0555505	0.708665	-0.237201	-0.168833	0.248154	0.0417503	0.299229	0.277602	-0.331083
TCGA-XR-A8TD	1030	0	-0.131102	0.340469	0.753038	0.493059	0.364055	0.350746	0.329386	0.575388	0.721305	0.584199	0.722877	0.635743	0.529711	0.773342	-0.314283	-0.153268	0.723639	0.525421	0.785541	-0.0850037	0.458984	0.751236	0.674013	0.62858	0.545889	0.753794	0.69614	0.215662	0.42351	0.687057	0.593409	0.583205	0.437353	0.184431	0.261239	0.495355	0.511045	0.440484	0.0963371	0.617382	0.397151	0.202238	0.444462	-0.0745699	0.3121	0.128273	-0.229094
TCGA-DD-AAE3	566	0	-0.280315	0.472839	0.820146	0.466425	0.295343	0.268355	0.516341	0.754803	0.710102	0.548837	0.693401	0.533336	0.61685	0.826969	0.0366018	-0.0104984	0.633519	0.408912	0.839187	-0.330873	0.336294	0.801552	0.659756	0.729396	0.487652	0.583629	0.68518	0.0633624	0.351154	0.670023	0.340087	0.723041	0.414573	0.217843	0.404993	0.464701	0.457508	0.237104	-0.0185232	0.702587	0.129054	0.183876	0.363238	-0.0658919	0.387203	-0.0809737	0.0191906
TCGA-G3-A25Y	452	1	0.111741	0.405442	0.822295	-0.099497	0.250927	-0.019405	0.377302	0.560095	0.673451	0.435353	0.603469	0.654182	0.491045	0.425429	0.00311914	-0.183159	0.730041	0.591992	0.736979	-0.620023	0.32091	0.787316	-0.119558	0.430577	0.573509	-0.0805824	0.591497	-0.285576	0.453014	0.5993	0.43743	0.625146	0.420498	0.0656022	0.0856862	0.141358	0.259311	0.45627	-0.0312474	0.627569	0.153675	-0.0851299	0.0230926	-0.0815035	0.388131	0.0416924	0.282394
TCGA-G3-A7M6	632	0	-0.23026	0.204962	-0.0763592	0.150866	-0.0845107	-0.0963159	-0.0360018	0.447455	0.510032	0.308699	0.285372	0.413698	0.385885	0.322956	0.186582	-0.68227	0.210759	-0.0269847	-0.0258532	-0.658663	0.270101	0.694141	-0.151574	0.477401	0.381555	-0.0998592	0.344112	0.0933835	0.0363746	0.481194	0.166109	0.214808	0.26911	0.0396452	-0.228482	0.102374	0.125893	0.132645	0.130321	0.484971	-0.017914	-0.195329	0.033821	0.0556718	0.403833	-0.145758	0.285808
TCGA-DD-A73D	693	0	-0.0412772	0.361114	0.792874	0.184999	0.158146	-0.0308115	0.46626	0.633471	0.826997	0.547207	0.495675	0.678643	0.631312	0.906298	0.249028	-0.0820704	0.756823	0.526836	0.796583	-0.828316	0.515246	0.618334	0.860435	0.655878	0.44907	0.81452	0.609414	-0.0154715	0.538413	0.679715	0.499113	0.733795	0.427476	0.00172365	0.0176231	0.350543	0.291002	0.0829025	-0.0544755	0.690413	0.247997	0.078457	0.166784	-0.143935	0.270977	-0.0857748	0.381651
TCGA-DD-AA3A	410	1	-0.273724	0.319924	0.682367	-0.131533	0.013461	0.123836	0.336058	0.372447	0.482264	0.310615	-0.337391	-0.284014	-0.189768	0.827511	-0.367408	0.473407	-0.439988	0.0188047	0.646624	-0.538763	0.149632	-0.384486	0.511652	0.466774	0.480521	0.445859	0.358814	0.0177105	-0.342073	0.00352867	-0.212417	0.387468	0.0782933	-0.0496259	0.0824372	0.0784037	0.292558	0.0434502	-0.0556527	0.349325	-0.312111	-0.390998	0.00397649	0.0762494	-0.0973429	0.0719051	-0.160524
TCGA-G3-A5SM	520	0	0.0274218	0.503329	0.722817	0.352303	0.346963	0.362024	0.405314	0.692912	0.807492	0.730917	0.788423	0.709293	0.620038	0.876581	0.00328021	-0.181744	0.724347	0.678012	0.75719	-0.444371	0.53934	0.950021	0.72398	0.545876	0.530489	0.440945	0.653941	-0.0293437	0.307552	0.755358	0.505906	0.75557	0.590872	0.0724171	0.248093	0.48304	0.349381	0.463381	0.146182	0.732813	0.0707252	0.0556437	0.338838	-0.15199	0.393252	0.108847	0.0436567
TCGA-MI-A75H	747	0	0.089151	0.448111	0.850213	0.529735	0.169361	0.229743	0.473272	0.648582	0.844972	0.637093	0.599919	0.734659	0.547628	0.911241	0.0926529	-0.144586	0.603786	0.348462	0.861928	-0.634812	0.462908	0.590401	0.762596	0.696577	0.472353	0.666321	0.694653	0.0517797	0.429249	0.688233	0.365185	0.596388	0.478221	0.0932214	0.0674098	0.315605	0.484217	0.317919	-0.0252176	0.716887	-0.0138181	-0.208219	0.176914	-0.156226	0.326953	-0.0733381	0.0606081
TCGA-DD-AAVU	2202	0	-0.321648	0.494808	0.752674	0.307789	0.287323	0.257534	0.471607	0.614544	0.73963	0.617069	0.602834	0.678561	0.582568	0.944211	0.427291	0.303523	0.608168	0.561351	0.779966	-0.792471	0.549104	0.697318	0.669264	0.660217	0.586876	0.575824	0.717095	0.186952	0.500332	0.686134	0.55992	0.708902	0.483448	0.114802	0.0431431	0.366115	0.479135	0.292258	0.140269	0.775464	-0.215266	0.00622915	0.244888	-0.168713	0.222151	0.119705	0.184162
TCGA-DD-AACT	1562	0	0.0114797	0.404217	0.792845	0.532161	0.379987	0.416565	0.306501	0.63564	0.730481	0.610798	0.535321	0.41844	0.615796	0.918861	-0.333214	0.00695914	0.63836	0.495405	0.815319	-0.632568	0.398099	0.578588	0.873741	0.731171	0.460058	0.785363	0.606019	0.312092	0.42056	0.719136	0.189882	0.633753	0.458946	0.195368	0.154654	0.365515	0.335126	0.35188	0.153731	0.717673	-0.0129363	-0.143247	0.215989	0.0342363	0.260498	0.248711	-0.347467
TCGA-KR-A7K7	951	0	-0.211169	0.397203	0.740938	0.238915	0.202082	0.249727	0.312281	0.605781	0.660421	0.510921	0.398302	0.123822	0.423482	0.320795	0.464416	0.143847	0.707714	0.478249	0.742827	-0.792945	0.450911	0.586065	0.140403	0.59291	0.557525	0.236259	0.577666	0.0943247	0.528197	0.598962	0.383416	0.677853	0.469484	0.13618	0.0749973	0.319356	0.47178	0.428983	0.227153	0.583901	-0.256958	-0.276019	0.144468	-0.229233	0.0618932	0.0428734	-0.0574816
TCGA-G3-A25X	1779	0	-0.34742	0.243935	0.608738	0.115769	0.380693	0.324322	0.365986	0.0970553	0.539346	0.371103	0.373484	0.295534	0.404905	0.21896	0.131661	0.140106	0.500986	0.155574	0.499351	-0.472439	0.115449	-0.421853	-0.388478	0.553441	0.547625	-0.21879	0.372667	0.0397309	-0.119677	0.355382	0.357876	0.530611	0.469548	0.232908	0.139235	0.324513	0.410724	0.171711	0.00370717	0.512272	-0.172714	-0.223211	0.227042	0.00359619	0.244108	0.254067	0.351522
TCGA-BD-A3EP	409	0	0.0580461	0.606382	0.716084	0.433594	0.214985	0.384022	0.411268	0.708629	0.880526	0.659866	0.819135	0.7319	0.616046	0.816704	-0.431932	-0.52661	0.776997	0.483536	0.72238	0.0465974	0.396437	0.942812	0.760462	0.692889	0.425542	0.761907	0.580879	0.238557	0.643196	0.801982	0.600937	0.694711	0.499825	0.108022	0.15679	0.461907	0.399685	0.381426	0.143689	0.783518	0.0836137	-0.0189393	0.363082	0.0655754	0.178166	-0.0731434	-0.360242
TCGA-G3-AAUZ	480	0	-0.353058	0.357045	0.903788	0.44143	-0.0142309	0.482282	0.481505	0.573679	0.727829	0.516202	0.642791	0.639519	0.589273	0.824975	-0.236381	-0.00996089	0.710816	0.22714	0.907907	-0.482382	0.417905	0.602845	0.472707	0.733052	0.557524	0.513536	0.799272	0.121979	0.383717	0.678276	0.485004	0.770284	0.540579	0.0324218	0.112775	0.394526	0.479831	0.408078	0.139659	0.761741	-0.0791284	-0.203273	0.245321	-0.0924013	0.181413	0.0568266	-0.0423569
TCGA-CC-A5UD	304	1	-0.24263	0.260351	0.631351	0.138758	0.195229	-0.0242795	0.11152	0.563094	0.715646	0.426895	0.534176	0.295021	0.61412	0.649119	0.605034	-0.104276	0.704887	0.442258	0.553673	-0.727988	0.328122	0.505531	0.693041	0.533627	0.458968	0.69224	0.392199	-0.062743	0.413415	0.59279	0.411915	0.628142	0.275063	0.149416	0.0326929	0.212924	0.407101	0.35829	0.217931	0.51967	0.0147462	0.102134	0.15771	-0.145495	0.502635	-0.0297367	0.368542
TCGA-G3-A3CG	673	0	0.110705	0.394391	0.783257	0.330483	0.344507	0.18791	0.406975	0.658452	0.779057	0.643265	0.732419	0.637808	0.483712	0.818601	-0.677784	-0.13478	0.618698	0.725106	0.790137	-0.656013	0.468706	0.890878	0.697562	0.570319	0.5228	0.608179	0.5913	0.116005	0.610874	0.728299	0.53512	0.708377	0.527538	0.115368	0.133869	0.451941	0.233285	0.388825	0.0781896	0.652401	0.00268811	-0.0725728	0.346598	-0.125668	0.495547	0.0549766	0.244209
TCGA-DD-AACQ	432	1	0.242244	0.311626	0.642861	0.243482	0.278986	0.0776848	0.185545	0.601487	0.781995	0.567555	0.624569	0.741064	0.552167	0.778427	0.263127	-0.27916	0.680358	0.449303	0.588539	-0.730906	0.456525	0.557841	0.440628	0.470613	0.5478	0.561102	0.547226	-0.0934446	0.530766	0.696972	0.56179	0.718458	0.470997	0.194141	0.239735	0.381221	0.300023	0.420555	0.19692	0.671034	0.290842	0.162527	0.310204	-0.21931	0.157618	-0.128437	0.369491
TCGA-UB-A7MC	500	0	0.240813	0.425299	0.64514	0.356165	0.277361	0.0125704	0.345009	0.663044	0.780635	0.540566	0.367312	0.402334	0.494967	0.748763	0.0202611	-0.452312	0.765545	0.471177	0.652726	-0.874345	0.470004	0.682493	0.685921	0.481273	0.508417	0.57255	0.536946	-0.026343	0.190059	0.592986	0.0731316	0.717416	0.481858	-0.0686565	-0.117082	0.216175	0.148094	0.300061	0.107651	0.696912	0.0721069	0.0454358	0.102426	-0.314368	0.118897	-0.351186	0.373451
TCGA-DD-A1EL	415	1	-0.151483	0.373396	-0.0681294	-0.0119132	0.427384	-0.0918443	0.307907	0.526673	0.761211	0.496506	0.435261	0.806671	0.559722	0.248137	0.591974	-0.361487	0.754306	0.57222	0.0640381	-0.526288	0.42613	0.504842	0.328208	0.518347	0.526853	0.341621	0.150475	0.0125622	0.357236	0.626395	0.316678	0.468732	0.489021	0.335141	0.338167	0.388917	0.417812	0.259289	0.0906276	0.559913	0.152897	0.0918237	0.357452	-0.317936	0.414036	-0.0342782	0.341163
TCGA-DD-A4NO	2245	0	-0.166018	0.488836	0.736005	0.315803	0.237124	0.263796	0.381043	0.738627	0.83499	0.576817	0.730756	0.656535	0.476824	0.751176	-0.552673	-0.592322	0.812611	0.648854	0.766036	-0.623266	0.541816	0.908413	0.691485	0.684255	0.543958	0.70877	0.636981	0.115786	0.51517	0.677904	0.398787	0.75461	0.507384	-0.0933024	-0.00950078	0.365363	0.401154	0.414299	0.145957	0.710916	0.0199136	0.0843589	0.231468	-0.098263	0.285471	0.159436	0.0342576
TCGA-DD-AAD1	564	0	0.180616	0.371399	0.542642	0.343706	-0.115944	0.340451	0.222255	0.535603	0.698325	0.351227	0.613365	0.507569	0.478022	0.873254	-0.608179	-0.807682	0.692151	0.06821	0.598531	-0.375351	0.245735	0.816338	0.561028	0.491264	0.315561	0.574754	0.484472	0.0938671	0.407054	0.61995	0.392685	0.414188	0.390436	-0.132578	-0.108801	0.0708157	0.0823746	0.206864	0.0142029	0.583901	-0.218193	-0.269325	-0.0139099	0.21414	0.179263	0.100669	-0.0957391
TCGA-DD-AAVV	2455	0	-0.11299	0.479593	0.355083	0.413992	0.349164	0.392062	0.225961	0.524878	0.716927	0.60961	0.405848	0.191453	0.48559	0.856174	-0.234256	-0.482422	0.583086	0.420636	0.348861	-0.378496	0.340434	0.624292	0.0181042	0.62509	0.592936	0.0492417	0.398857	0.114514	0.543517	0.63111	0.28312	0.697708	0.372567	0.0638307	0.0815082	0.290517	0.339845	0.367811	0.212229	0.651044	-0.224614	-0.329089	0.120316	0.126772	0.16781	0.313891	-0.189847
TCGA-BC-A10R	308	1	0.149243	0.53015	0.748565	0.581422	0.329528	0.355435	0.540277	0.788904	0.797736	0.702135	0.79498	0.764771	0.592496	0.835828	-0.298454	-0.419355	0.653542	0.601492	0.770304	-0.149413	0.423263	0.947883	0.805462	0.695664	0.497432	0.807058	0.67504	0.221932	0.523075	0.777952	0.552796	0.777262	0.488455	0.180885	0.230733	0.488678	0.415474	0.379269	0.143321	0.75823	0.164579	0.137622	0.412368	0.041648	0.307086	-0.189621	-0.233893
TCGA-5R-AAAM	46	1	-0.0411349	0.520687	0.804723	0.477405	0.341794	0.472073	0.37241	0.676642	0.80055	0.654638	0.733891	0.603408	0.65684	0.804179	-0.266217	-0.597193	0.747316	0.578738	0.827751	0.0344659	0.392462	0.890511	0.888341	0.725244	0.528518	0.850968	0.626898	0.219292	0.199238	0.719474	0.459558	0.798346	0.570452	0.242802	0.28758	0.508043	0.534568	0.500966	0.130908	0.774272	-0.0291069	-0.0819703	0.409588	0.0749604	0.415296	-0.0329727	-0.150611
TCGA-2Y-A9H4	1452	0	-0.0222842	0.377715	0.853153	0.236361	0.0302026	0.213554	0.397237	0.651178	0.840362	0.586651	0.597195	0.710828	0.665261	0.867176	-0.0484162	-0.163319	0.624093	0.31526	0.854611	-0.703106	0.418351	0.831551	0.797654	0.557075	0.489721	0.791818	0.706617	0.0193517	0.287019	0.69251	0.500452	0.76607	0.419577	-0.0793568	0.151289	0.317103	0.333366	0.387894	-0.0283116	0.796175	0.0312796	-0.0279293	0.199559	-0.260504	0.156414	-0.0911564	-0.0419204
TCGA-FV-A2QQ	729	0	-0.12866	0.480564	0.894969	0.465109	0.375427	0.43465	0.496628	0.699147	0.829761	0.626599	0.672714	0.905443	0.575518	0.711139	-0.0466744	0.218852	0.66573	0.703189	0.894779	-0.66493	0.51337	0.893261	0.854205	0.618822	0.596435	0.642926	0.708746	0.0787546	0.443085	0.788098	0.448605	0.730203	0.501429	0.151566	0.154148	0.471409	0.3975	0.422691	0.131982	0.748796	-0.0750654	-0.0446325	0.3283	-0.160247	0.0528226	0.138168	-0.148936
TCGA-UB-A7MB	601	0	-0.0626198	0.405494	0.711821	0.259623	0.246258	0.00451222	0.251741	0.675248	0.757458	0.525178	0.679011	0.77143	0.692777	0.801375	0.258154	-0.261754	0.668268	0.709901	0.733273	-0.837545	0.564361	0.751573	0.590018	0.595036	0.570524	0.636811	0.618953	-0.0786446	0.30767	0.650907	0.572738	0.496653	0.55606	0.236678	0.192387	0.408183	0.367019	0.450279	0.0131087	0.719815	0.331553	0.21976	0.335493	-0.322994	0.228398	-0.13102	0.220883
TCGA-HP-A5MZ	91	1	-0.0688156	0.506837	0.828816	0.475837	0.394994	0.481461	0.393485	0.741174	0.79258	0.690762	0.701495	0.56671	0.668565	0.785742	-0.286776	-0.315011	0.775672	0.660256	0.85442	-0.0474823	0.490045	0.950082	0.758575	0.653474	0.495353	0.46762	0.716319	0.122847	0.618777	0.747148	0.531063	0.684893	0.459041	0.0558325	0.109804	0.438957	0.541965	0.560993	0.246753	0.793477	0.0210882	-0.00879157	0.322825	-0.062113	0.228172	0.261166	-0.136927
TCGA-DD-AAW2	1855	0	0.149976	0.45024	0.750588	0.198116	-0.0559398	0.0939026	0.478557	0.715867	0.839937	0.61384	0.715398	0.721085	0.588868	0.8795	-0.0130039	-0.33219	0.662488	0.585524	0.784583	-0.656502	0.278327	0.825842	0.525363	0.639459	0.514145	0.600867	0.555198	-0.144284	0.388559	0.64683	0.455377	0.713105	0.479803	-0.133281	-0.0623738	0.263198	0.345976	0.2042	-0.0963564	0.788033	-0.170591	-0.101529	0.116808	-0.124556	0.212778	-0.116813	0.0852637
TCGA-CC-A9FU	0	0	-0.250174	0.432252	0.333829	-0.00319887	0.114215	-0.122684	0.0299187	0.527923	0.690272	0.0841594	0.550367	0.120056	0.359159	-0.221225	0.316545	0.17463	0.815037	0.280274	0.427267	-0.779861	0.363082	0.732645	0.579947	0.297364	0.339988	0.320408	0.317315	-0.114291	0.489228	0.51164	0.474106	0.309436	0.477553	-0.0805727	-0.0847492	0.138265	0.236615	0.20864	0.0147756	0.603719	0.0638593	-0.0137204	0.0163195	-0.143369	0.0015067	-0.225626	0.393368
TCGA-G3-AAV1	359	1	0.130467	0.536796	0.630464	0.135768	0.242182	0.0876844	0.456553	0.754243	0.727658	0.583523	0.651627	0.748271	0.585397	0.844076	0.267299	-0.624139	0.723971	0.639075	0.656667	-0.58938	0.538406	0.947211	0.796498	0.704219	0.541987	0.680028	0.587038	-0.0722747	0.416165	0.679415	0.467102	0.727457	0.522348	0.0542388	0.142247	0.360801	0.46011	0.344926	0.0807722	0.735755	-0.00449731	-0.0668412	0.243656	-0.274495	0.408781	-0.0228665	0.00211171
TCGA-5C-AAPD	20	0	-0.153799	0.280136	0.663836	0.405567	0.320464	0.429428	0.322614	0.423433	0.649859	0.540637	0.429115	0.06507	0.58541	0.87041	-0.355916	-0.180403	0.339009	0.0796907	0.704977	-0.28762	0.363931	0.432221	-0.116622	0.600402	0.537469	0.272085	0.589365	0.244769	0.387634	0.652167	0.281491	0.617316	0.427739	0.197541	0.33509	0.2459	0.471891	0.372138	0.0347935	0.674731	-0.00280239	0.00160935	0.136502	-0.217398	0.0859781	0.140008	0.0773198
TCGA-BD-A3ER	1115	0	0.0196402	0.540741	0.743016	0.465022	0.372223	0.405677	0.387065	0.728895	0.876468	0.656495	0.741818	0.660017	0.687112	0.838822	-0.318473	-0.361086	0.654921	0.580968	0.75775	-0.183896	0.493604	0.923993	0.692285	0.667682	0.377055	0.605659	0.610065	0.0899749	0.58837	0.767877	0.522513	0.758467	0.583929	0.186889	0.279519	0.499113	0.500273	0.472445	0.0872781	0.755889	0.153998	0.0772492	0.393504	0.141132	0.144454	0.253901	-0.366071
TCGA-ED-A8O6	56	1	-0.340929	0.465052	0.661236	0.295887	0.173825	0.197392	0.410234	0.7003	0.787584	0.461886	0.565886	0.660014	0.465783	0.463686	0.204998	-0.124068	0.750415	0.428966	0.691622	-0.736476	0.378867	0.919839	0.632343	0.579745	0.514702	0.574362	0.626981	0.205977	0.664439	0.594514	0.461648	0.32778	0.492302	0.145702	0.0126348	0.238275	0.371666	0.265092	0.21265	0.628183	-0.283581	-0.206531	0.199904	-0.162154	0.379117	0.18382	-0.111685
TCGA-UB-AA0V	314	0	0.0324113	0.590213	0.806771	0.539965	0.0912842	0.359639	0.424958	0.707151	0.798074	0.60815	0.660008	0.760184	0.656922	0.927109	-0.443503	-0.337397	0.438152	0.42197	0.828873	-0.0297604	0.367278	0.941529	0.745952	0.673368	0.400599	0.676061	0.634277	0.127317	0.433323	0.712412	0.370325	0.614435	0.575522	0.0460593	0.177687	0.41068	0.416007	0.341334	0.0583337	0.716688	0.0363532	-0.039768	0.274283	-0.0220817	0.0631344	-0.0701738	-0.38272
TCGA-XR-A8TC	1339	0	0.214133	0.545556	0.841493	0.207907	0.0327329	0.0606453	0.512159	0.827085	0.797274	0.463012	0.676885	-0.0128978	0.513404	0.765152	-0.616696	-0.0422268	0.775928	0.622985	0.849592	-0.775361	0.419135	0.890572	0.869772	0.641796	0.470852	0.771273	0.772758	-0.134921	0.447445	0.614691	0.304775	0.627559	0.513292	-0.00500027	0.0397722	0.257301	0.28578	0.363597	-0.0260271	0.678882	-0.00294012	-0.179265	0.178083	-0.32942	0.352005	-0.169367	0.248343
TCGA-G3-A7M8	430	0	-0.0354633	0.493345	0.902146	0.42924	0.328883	0.250785	0.488298	0.733028	0.842556	0.652032	0.686223	0.748288	0.562688	0.90322	-0.22774	-0.494436	0.508271	0.656643	0.903982	-0.456632	0.402093	0.885929	0.680109	0.60623	0.524581	0.628414	0.840305	0.0770775	0.453165	0.749178	0.440788	0.827513	0.484952	0.200924	0.155929	0.413365	0.335065	0.395397	-0.0220929	0.784836	0.154527	0.139147	0.290946	-0.047452	0.143155	-0.129823	-0.107384
TCGA-DD-AACC	1685	1	-0.063966	0.518293	0.718688	0.515517	0.300183	0.456749	0.43616	0.698225	0.662877	0.587402	0.647897	0.304081	0.609078	0.815561	-0.1677	-0.318521	0.746096	0.20716	0.726175	-0.121853	0.321781	0.861428	0.66631	0.627305	0.518251	0.613195	0.527094	0.183364	0.439452	0.655244	0.39512	0.69596	0.502927	0.208484	0.133452	0.424708	0.469031	0.323893	0.142033	0.710445	-0.120383	-0.15422	0.333145	0.0675472	0.124665	0.242446	-0.284694
TCGA-DD-AAE1	552	0	0.103162	0.45693	0.587261	0.464034	0.086732	0.23697	0.298674	0.678245	0.756998	0.442502	0.584599	0.652893	0.542525	0.806562	-0.323456	-0.398745	0.819703	0.157902	0.603277	-0.770288	0.245744	0.968107	0.816632	0.545699	0.550013	0.751212	0.493694	0.0651153	0.551499	0.630028	0.349031	0.505519	0.468866	-0.0586768	-0.0959865	0.243957	0.276414	0.312835	0.0783697	0.687785	0.0608494	-0.159341	0.162609	-0.333763	0.208824	-0.129665	0.214284
TCGA-CC-A8HT	140	1	-0.17131	0.320417	0.817655	0.316474	0.298145	0.314055	0.348111	0.539985	0.713994	0.399127	0.464176	0.33256	0.472967	0.673066	-0.0520276	0.426664	0.733552	0.439762	0.821422	-0.510949	0.527015	0.690221	0.568035	0.518216	0.377049	0.5694	0.735354	0.26296	0.644719	0.579658	0.441652	0.526619	0.345791	0.167102	0.112754	0.318558	0.426333	0.426051	0.0961685	0.676427	0.162921	-0.272482	0.298101	-0.344151	0.0762429	-0.026911	-0.137779
TCGA-DD-A73C	701	0	0.0918448	0.464014	0.525159	0.525131	0.18591	0.0936847	0.26776	0.596588	0.674365	0.571089	0.720422	0.889962	0.648955	0.834973	-0.271698	-0.672514	0.760082	0.758432	0.59336	-0.536238	0.383884	0.896132	0.153619	0.561327	0.444419	0.455068	0.610361	-0.0150997	0.512406	0.716057	0.572371	0.667031	0.516101	0.00382083	0.0369634	0.336539	0.281987	0.327805	0.0585209	0.741539	0.158776	0.258562	0.248216	-0.0467394	0.298427	-0.100795	-0.00814811
TCGA-BC-A217	1397	1	-0.109388	0.352147	0.624177	0.183589	0.278899	0.118868	0.37761	0.562581	0.662684	0.519885	0.578205	0.764018	0.559014	0.877271	0.0802884	-0.152742	0.464093	0.361913	0.66558	-0.914118	0.429098	0.608847	-0.0588463	0.493566	0.588969	0.137129	0.471307	-0.131571	0.047885	0.615728	0.335428	0.636034	0.384776	0.0596722	0.183338	0.346773	0.196124	0.29831	-0.224346	0.653431	0.0506009	0.0387	0.194165	-0.403641	0.251927	-0.0635583	0.465439
TCGA-DD-AAVP	2752	0	-0.277987	0.510813	0.642646	0.422745	0.20521	0.321362	0.414852	0.718274	0.698255	0.5771	0.683603	0.83513	0.706436	0.708842	0.24091	0.579372	0.650556	0.51646	0.691974	-0.665984	0.210461	0.693782	0.608259	0.716525	0.476474	0.55994	0.573118	0.0934975	0.599531	0.6855	0.522738	0.542127	0.376596	0.389075	0.360694	0.439358	0.397382	0.38166	0.0992143	0.732804	-0.116787	-0.215711	0.320445	-0.220459	0.242389	0.097013	-0.279159
TCGA-DD-A39V	643	1	0.000600416	0.601725	0.724072	0.55031	0.25422	0.438231	0.497456	0.720948	0.817015	0.652889	0.71883	0.643433	0.641237	0.82538	-0.13736	-0.127079	0.591806	0.569008	0.748475	-0.287211	0.378038	0.935663	0.798058	0.687766	0.464398	0.794331	0.638814	0.277509	0.475957	0.762402	0.423187	0.78209	0.515315	0.10249	0.206373	0.50761	0.447532	0.295222	0.084747	0.768671	0.10522	0.134924	0.385736	0.0420218	0.231775	0.0559654	-0.280793
TCGA-3K-AAZ8	396	0	0.35321	0.397783	0.833388	0.252811	0.262035	0.0595093	0.533963	0.660653	0.817996	0.644827	0.604668	0.690414	0.598992	0.726437	-0.32396	-0.0807909	0.832272	0.548432	0.848546	-0.622678	0.509469	0.794464	0.683429	0.520327	0.552716	0.663747	0.739517	-0.0332866	0.520152	0.718419	0.508395	0.701443	0.413905	0.136453	0.0556575	0.415775	0.247805	0.235311	0.101602	0.766319	0.112033	0.119143	0.26923	-0.261625	0.327198	-0.214153	0.321022
TCGA-G3-A6UC	671	0	0.18602	0.472567	0.796597	0.252134	0.105302	-0.023823	0.415535	0.796045	0.683811	0.516517	0.565502	0.768009	0.534673	0.759967	-0.114456	-0.147573	0.714689	0.580971	0.809009	-0.796491	0.338779	0.725222	0.79117	0.535941	0.501666	0.818951	0.697838	-0.0893475	0.391369	0.679727	0.369689	0.702628	0.419012	0.0418716	0.0665555	0.257416	0.125918	0.233274	0.0522524	0.690424	0.0985154	0.0395323	0.141741	-0.18028	0.395789	-0.207414	0.348921
TCGA-DD-A4NS	2456	1	0.0644055	0.45574	0.849299	0.278297	0.0756227	0.313997	0.349805	0.700882	0.851756	0.593484	0.642612	0.453792	0.541687	0.789823	-0.200754	-0.459641	0.622658	0.25315	0.812398	-0.0669763	0.395508	0.835889	0.678891	0.67295	0.370343	0.656889	0.557172	0.036293	0.38391	0.698361	0.316697	0.735379	0.465612	-0.132621	-0.0407789	0.202982	0.203505	0.266877	0.0908838	0.685225	-0.173513	-0.235966	0.0845698	0.0935402	0.446194	-0.00280017	-0.220438
TCGA-5C-A9VH	322	0	0.0620586	0.563522	0.719605	0.338942	0.1452	0.249356	0.486295	0.828326	0.817043	0.553428	0.658627	0.744975	0.565033	0.787866	-0.00406298	-0.0909987	0.658126	0.455914	0.747932	-0.817702	0.358818	0.916295	0.803845	0.632868	0.491433	0.685728	0.578347	0.00921991	0.475851	0.686274	0.363368	0.623824	0.380308	-0.0764807	-0.168628	0.18583	0.267962	0.345936	0.157841	0.663734	-0.265459	-0.157004	0.0713214	-0.113875	0.235276	-0.190051	-0.0849522
TCGA-BC-A10U	837	1	-0.200574	0.624948	0.679941	0.34981	0.241346	0.264505	0.54284	0.77018	0.822751	0.678786	0.686374	0.762729	0.683516	0.841571	-0.344496	-0.364512	0.508669	0.535052	0.716042	0.0815189	0.440293	0.950388	0.774954	0.666784	0.499448	0.76081	0.476816	0.100576	0.401451	0.768829	0.392701	0.768154	0.535379	0.178677	0.322656	0.49332	0.46121	0.389315	0.0206636	0.773496	0.0319532	0.0421746	0.389404	0.105805	0.245503	0.121642	-0.34939
TCGA-EP-A26S	608	0	0.103376	0.583759	0.824882	0.305254	0.285969	0.330746	0.469246	0.758124	0.850956	0.617344	0.774008	0.767337	0.667211	0.898943	-0.146353	-0.531907	0.65945	0.609339	0.825737	-0.135471	0.465825	0.95882	0.82398	0.748644	0.552414	0.743543	0.632397	-0.00892022	0.570111	0.749147	0.530137	0.764759	0.563841	0.184121	0.248629	0.523942	0.45684	0.363698	0.0295026	0.80932	0.279694	0.251583	0.438658	0.028543	0.29012	0.0156228	-0.0174149
TCGA-2Y-A9GT	1624	1	0.23338	0.513077	0.78363	0.684915	0.122545	0.407877	0.310451	0.70861	0.714545	0.392798	0.693785	0.618469	0.569255	0.923566	-0.318242	-0.235244	0.541045	0.348764	0.803742	-0.322981	0.379874	0.871388	0.716992	0.616901	0.461323	0.743233	0.675927	0.213398	0.434141	0.711176	0.149659	0.758194	0.429548	-0.0431608	0.056742	0.24819	0.256355	0.532952	0.257212	0.698002	-0.00467886	0.0519166	0.137783	-0.0927657	-0.0566424	-0.0317738	-0.223261
TCGA-BD-A2L6	1363	0	0.163581	0.462502	0.671343	0.468463	0.288601	0.466215	0.349607	0.709393	0.757492	0.581346	0.577112	0.665434	0.629253	0.887579	-0.125458	-0.660618	0.492359	0.34877	0.698228	0.286138	0.423418	0.892405	0.722519	0.697755	0.343565	0.663941	0.45936	0.313813	0.197191	0.71666	0.283467	0.74504	0.539719	0.10347	-0.000354427	0.364311	0.443733	0.394064	0.216691	0.728615	-0.113855	0.0715825	0.267464	-0.0332483	0.385298	-0.0115473	-0.417538
TCGA-DD-A3A9	931	1	-0.401966	0.297487	0.762747	0.304741	0.18435	0.340023	0.36851	0.274652	0.71915	0.504919	0.628229	0.372086	0.537811	0.85501	-0.0220304	0.214903	0.613602	0.477517	0.772137	-0.520417	0.147412	-0.0237045	0.289272	0.590735	0.514351	0.241747	0.678386	0.144983	0.435718	0.593581	0.473778	0.293766	0.217486	0.00859282	0.10227	0.324501	0.389965	0.33583	0.0784366	0.559196	-0.290442	-0.106702	0.0951142	0.11989	0.372408	0.16562	0.179204
TCGA-ED-A7PZ	6	0	-0.312539	0.417148	0.761836	0.244198	0.331091	0.0966957	0.501269	0.657674	0.740788	0.520973	0.634003	0.620083	0.632508	0.422511	0.544681	0.339444	0.673354	0.690508	0.764058	-0.229806	0.460671	0.817798	0.666221	0.627281	0.491207	0.641829	0.553643	0.0640236	0.529002	0.637899	0.55313	0.340006	0.457396	0.304162	0.06506	0.489565	0.538755	0.217109	0.0941997	0.653165	0.220032	0.0785484	0.392236	-0.26156	0.353752	-0.205636	0.347358
TCGA-CC-A5UC	347	1	-0.392046	0.659837	0.836487	0.0185244	0.105341	0.180262	0.523139	0.697989	0.87308	0.579899	0.755636	0.550479	0.530273	0.654119	0.00596422	-0.248408	0.775786	0.315849	0.838	-0.521364	0.46506	0.86149	0.618955	0.597466	0.562502	0.689578	0.753728	0.0408996	0.56398	0.619638	0.572613	0.695915	0.625093	-0.0805196	0.13583	0.361385	0.385751	0.395332	0.104187	0.738504	-0.214043	-0.301048	0.216701	0.039164	0.284748	0.0496208	-0.0691382
TCGA-UB-A7MD	52	1	-0.0548389	0.492746	0.776284	0.339344	0.401945	0.373287	0.470277	0.745134	0.766944	0.625962	0.567511	0.705788	0.630082	0.849235	-0.291652	-0.507403	0.616202	0.493798	0.796147	-0.185344	0.46746	0.773752	0.374548	0.613948	0.464223	0.400827	0.651953	0.0913524	0.546457	0.728165	0.295533	0.752108	0.558086	0.273113	0.231574	0.434235	0.467879	0.431236	0.112755	0.713946	-0.0314611	-0.179013	0.33908	-0.0762747	0.510209	0.039037	-0.137917
TCGA-DD-AAD3	1295	0	0.0519505	0.372343	0.572038	0.37806	0.258617	0.298281	0.437472	0.685594	0.765133	0.631166	0.742914	0.775371	0.493634	0.85398	-0.317117	-0.0729039	0.568765	0.540047	0.639868	-0.21112	0.411574	0.833934	0.762388	0.59946	0.545551	0.774763	0.483498	0.0105414	0.323955	0.675983	0.554836	0.625978	0.457863	0.0763536	0.191703	0.33438	0.460088	0.435783	0.0377388	0.740647	0.207565	-0.0395929	0.221948	0.0159302	0.474282	0.0607062	0.124964
TCGA-DD-A113	2425	0	-0.00615079	0.53691	0.767309	0.512368	0.12746	0.427281	0.53347	0.723293	0.832111	0.653302	0.667748	0.692858	0.628093	0.870899	-0.343412	-0.180861	0.689228	0.538102	0.787706	-0.203846	0.380874	0.938046	0.764404	0.710011	0.385892	0.741582	0.57842	0.265037	0.698361	0.766919	0.465283	0.815709	0.450904	-0.00600223	0.122032	0.4744	0.426184	0.272591	0.102887	0.810302	0.151492	0.154646	0.355392	0.0285709	0.242615	0.0881148	-0.311022
[truncated: 66 more columns]

## Sheet: Table3
Univariate Cox regression of 113 Metabolic Pathway
Tumor type	Gene set	HR	HR1	HR2	P	Z	Coeff
LIHC	ADP-Ribosylation	0.286646	0.114881	0.71523	0.00739799	-2.67838	-1.24951
LIHC	Purine Metabolism	42.7963	7.09499	258.143	4.18594e-05	4.09697	3.75645
LIHC	Aldosterone Biosynthesis	0.200312	0.0893689	0.44898	9.43951e-05	-3.90456	-1.60788
LIHC	alpha-Linoleic Acid Metabolism	0.171253	0.0680603	0.430905	0.000178153	-3.74814	-1.76461
LIHC	Arginine and Proline Metabolism	0.259644	0.0689444	0.977817	0.0462482	-1.99312	-1.34844
LIHC	Arginine Biosynthesis	0.265703	0.107635	0.655901	0.00404384	-2.87472	-1.32538
LIHC	Beta-Alanine Metabolism	0.24132	0.0644771	0.903196	0.0347583	-2.11116	-1.42163
LIHC	Butanoate Metabolism	0.346598	0.122891	0.977535	0.0451865	-2.00291	-1.05959
LIHC	Caffiene Metabolism	0.397235	0.183445	0.86018	0.0191787	-2.34204	-0.923227
LIHC	Cortisol Biosynthesis	0.153495	0.0663268	0.355222	1.19989e-05	-4.37761	-1.87409
LIHC	D-Glutamine and D-Glutamate Metabolism	0.569238	0.346091	0.93626	0.0264605	-2.21939	-0.563457
LIHC	Dopamine Biosynthesis	0.415314	0.233913	0.737392	0.00269974	-3.00001	-0.878721
LIHC	Drug Metabolism by Cytochrome P450	0.141246	0.0544515	0.36639	5.70929e-05	-4.02451	-1.95725
LIHC	Epinephrine Biosynthesis	0.337354	0.180764	0.629595	0.000641681	-3.41336	-1.08662
LIHC	Estradiol Biosynthesis	0.129852	0.0508454	0.331625	1.97914e-05	-4.26723	-2.04136
LIHC	Fatty Acid Biosynthesis	0.341725	0.145072	0.804954	0.0140374	-2.45631	-1.07375
LIHC	Fatty Acid Degradation	0.186213	0.0613655	0.565063	0.00299903	-2.96784	-1.68086
LIHC	Fructose and Mannose Metabolism	3.95653	1.19037	13.1507	0.0248115	2.24433	1.37537
LIHC	Glycine, Serine and Threonine Metabolism	0.261336	0.0698409	0.977887	0.0462422	-1.99318	-1.34195
LIHC	Histidine Metabolism	0.157304	0.0636498	0.388762	6.16045e-05	-4.00658	-1.84957
LIHC	Linoleic Acid Metabolism	0.155449	0.0575614	0.4198	0.000240318	-3.67236	-1.86144
LIHC	Metabolism of Xenobiotics by Cytochrome P450	0.200791	0.0703561	0.573041	0.00269453	-3.00059	-1.60549
LIHC	Methionine Cycle	4.50787	1.16351	17.4652	0.0293232	2.17911	1.50583
LIHC	Nicotinamide Adenine Dinucleotide Biosynthesis	0.415812	0.195303	0.88529	0.0228476	-2.27597	-0.877523
LIHC	Nitrogen Metabolism	0.215156	0.0977993	0.473337	0.000133853	-3.81926	-1.53639
LIHC	Norepinephrine Biosynthesis	0.372253	0.193004	0.717973	0.00319237	-2.94858	-0.988183
LIHC	Pentose Phosphate	3.48234	1.07595	11.2707	0.0373315	2.08212	1.2477
LIHC	Phenylalanine Metabolism	0.116356	0.02738	0.494475	0.00356843	-2.91399	-2.1511
LIHC	Polyamine Biosynthesis	4.71187	2.19028	10.1365	7.3115e-05	3.96591	1.55008
LIHC	Primary Bile Acid Biosynthesis	0.216992	0.0767994	0.613095	0.00393715	-2.88315	-1.5279
LIHC	Purine Biosynthesis	5.40235	2.41656	12.0772	3.96315e-05	4.10962	1.68683
LIHC	Pyrimidine Biosynthesis	3.04905	1.30376	7.13067	0.0101143	2.5719	1.11483
LIHC	Pyrimidine Metabolism	6.66184	2.41248	18.396	0.000252928	3.65928	1.8964
LIHC	Shingolipid Metabolism	7.50198	1.85633	30.3177	0.00468223	2.82812	2.01517
LIHC	Steroid Hormone Biosynthesis	0.124049	0.0390276	0.394291	0.000404203	-3.53732	-2.08708
LIHC	Steroid Hormone Metabolism	0.0907278	0.029782	0.276393	2.41602e-05	-4.2225	-2.39989
LIHC	Testosterone Biosynthesis	0.121016	0.0510105	0.287095	1.65742e-06	-4.79125	-2.11183
LIHC	Transsulfuration	0.412947	0.235262	0.724832	0.00206269	-3.08105	-0.884435
LIHC	Tryptophan Metabolism	0.179092	0.053368	0.600997	0.0053653	-2.78424	-1.71985
LIHC	Tyrosine Metabolism	0.101863	0.0318274	0.326012	0.000118914	-3.84835	-2.28412
LIHC	Valine, Leucine and Isoleucine Degradation	0.330132	0.128593	0.847533	0.0212311	-2.30385	-1.10826

## Sheet: Table4
Relationship between purine metabolism related gene sets from different databases and tumor prognosis
id	HR	HR.95L	HR.95H	pvalue	z	coef
GOBP_PURINE_CONTAINING_COMPOUND_BIOSYNTHETIC_PROCESS	1.18906	0.352361	2.01256	0.0202061	0.27905	0.173166
GOBP_PURINE_CONTAINING_COMPOUND_CATABOLIC_PROCESS	1.21908	0.411129	2.61481	0.0209405	0.357202	0.198095
GOBP_PURINE_CONTAINING_COMPOUND_METABOLIC_PROCESS	0.537318	0.174324	1.05617	0.0794571	-1.08154	-0.621165
GOBP_PURINE_CONTAINING_COMPOUND_TRANSMEMBRANE_TRANSPORT	0.476064	0.244623	0.926476	0.0289066	-2.18476	-0.742202
GOBP_PURINE_DEOXYRIBONUCLEOSIDE_MONOPHOSPHATE_METABOLIC_PROCESS	1.3784	0.78872	2.40895	0.259871	1.1267	0.320923
GOBP_PURINE_DEOXYRIBONUCLEOSIDE_TRIPHOSPHATE_METABOLIC_PROCESS	1.24357	0.755603	2.04668	0.391146	0.85754	0.21799
GOBP_PURINE_DEOXYRIBONUCLEOTIDE_METABOLIC_PROCESS	1.30696	0.649054	2.63176	0.453481	0.749625	0.267707
GOBP_PURINE_NUCLEOSIDE_MONOPHOSPHATE_BIOSYNTHETIC_PROCESS	3.23863	1.78942	5.86152	0.000103441	3.88237	1.17515
KEGG_PURINE_METABOLISM	11.6818	3.17224	43.0187	0.000219315	3.69566	2.45804
REACTOME_PURINE_CATABOLISM	1.26414	0.643064	2.48507	0.496701	0.679689	0.234395
WP_PURINE_METABOLISM	2.51674	1.48595	4.26255	0.000596496	3.4332	0.922963

## Sheet: Table5
Hub Gene List
Gene	Rank
SST	1
CCK	2
TAC1	3
CALCA	4
GAL	5
TACR1	6
CALB1	7
NKX2	8
PCSK1	9
NEUROG3	10
CRH	11
SLC30A8	12
CHGA	13
CTRB1	14
RFX6	15
INSM1	16
IAPP	17
CTRB	18
CPA1	19
UCN3	20
